# Supplementary material for: 4-Bromo-3-methyl­anilinium hydrogen sulfate
Source: Acta Crystallogr Sect E Struct Rep Online. 2009 Sep 9;65(Pt 10):o2421. doi: 10.1107/S160053680903493X (PMC2970329; doi:10.1107/S160053680903493X)
Supplement: Supplementary file 2 [file e-65-o2421-Isup2.hkl]

# 
# h,k,l, Fc-squared, Fo-squared, sigma(Fo-squared) and status flag 
# 
data_I
_shelx_title ' 2                      R =  New: P-1' 
_shelx_refln_list_code          4 
_shelx_F_calc_maximum      124.07 
_exptl_crystal_F_000       284.00 
_reflns_d_resolution_high  0.7700 
 
loop_ 
 _symmetry_equiv_pos_as_xyz 
 'x, y, z' 
 '-x, -y, -z' 
 
_cell_length_a     4.9448 
_cell_length_b     6.4084 
_cell_length_c    16.6740 
_cell_angle_alpha  98.920 
_cell_angle_beta   96.220 
_cell_angle_gamma 100.010 
 
_shelx_F_squared_multiplier     1.000 
 
loop_ 
 _refln_index_h 
 _refln_index_k 
 _refln_index_l 
 _refln_F_squared_calc 
 _refln_F_squared_meas 
 _refln_F_squared_sigma 
 _refln_observed_status 
   1   0   0     2515.22     2287.23     29.72 o 
   2   0   0     5464.10     5230.06    141.97 o 
   3   0   0      693.61      736.17     20.53 o 
   4   0   0      117.35      126.84      6.59 o 
   5   0   0        8.84       15.78      5.74 o 
   6   0   0       32.58       35.11      8.93 o 
  -6   1   0       56.53       79.46     12.29 o 
  -5   1   0        3.52       -1.92      4.38 o 
  -4   1   0        6.31       19.71      4.99 o 
  -3   1   0       10.65       15.04      1.28 o 
  -2   1   0     1905.28     2009.99     72.55 o 
  -1   1   0     3835.23     4172.21    243.31 o 
   0   1   0      713.65      641.67     16.43 o 
   1   1   0     3733.24     3569.48     82.88 o 
   2   1   0       22.43       24.69      2.57 o 
   3   1   0      364.46      382.86     15.46 o 
   4   1   0       12.61       16.37      4.81 o 
   5   1   0       44.46       42.13      8.47 o 
   6   1   0       20.98       31.75     14.61 o 
  -6   2   0       12.32       27.64     10.74 o 
  -5   2   0        3.60       -0.32      3.41 o 
  -4   2   0       73.61       71.26      5.32 o 
  -3   2   0      610.44      681.54     33.91 o 
  -2   2   0     1424.55     1586.92     41.46 o 
  -1   2   0      504.32      548.45     16.07 o 
   0   2   0     5831.03     5183.07    124.29 o 
   1   2   0      147.36      156.98     11.35 o 
   2   2   0     1732.05     1797.67     56.54 o 
   3   2   0      168.73      160.70     10.50 o 
   4   2   0        3.79        4.44      4.49 o 
   5   2   0        7.94       19.20      6.73 o 
  -6   3   0        1.52       -0.85      6.64 o 
  -5   3   0       18.67       22.63      4.51 o 
  -4   3   0      188.23      210.54     13.49 o 
  -3   3   0       12.01       21.20      2.86 o 
  -2   3   0       53.11       52.66      3.21 o 
  -1   3   0       10.45       15.04      2.72 o 
   0   3   0        9.25        5.62      2.09 o 
   1   3   0      755.66      725.08     20.86 o 
   2   3   0        2.09        1.13      1.55 o 
   3   3   0      714.00      654.76     24.44 o 
   4   3   0       16.30       23.83      6.19 o 
   5   3   0       15.39        6.78      7.48 o 
  -6   4   0      115.88       86.07     17.26 o 
  -5   4   0       32.66       33.45      5.06 o 
  -4   4   0      115.61      123.79     10.32 o 
  -3   4   0        6.29        3.56      2.32 o 
  -2   4   0      370.67      337.98     17.72 o 
  -1   4   0      177.63      215.33      7.21 o 
   0   4   0      282.34      268.43     10.06 o 
   1   4   0      290.59      295.54     10.96 o 
   2   4   0     1224.83     1200.77     53.27 o 
   3   4   0       26.74       30.66      4.30 o 
   4   4   0      140.21      135.06     25.53 o 
  -5   5   0       13.27       11.54      5.48 o 
  -4   5   0      176.85      150.10     10.47 o 
  -3   5   0       13.01       20.73      3.79 o 
  -2   5   0      219.57      207.14      8.79 o 
  -1   5   0       35.61       40.45      5.29 o 
   0   5   0      542.43      582.39     19.70 o 
   1   5   0      458.72      468.89     19.29 o 
   2   5   0       56.71       53.04      6.51 o 
   3   5   0      677.55      585.01     37.25 o 
   4   5   0       42.12       29.22      7.22 o 
  -5   6   0        1.80      -12.19     13.52 o 
  -4   6   0       18.81       17.65      7.73 o 
  -3   6   0      179.87      150.06     21.01 o 
  -2   6   0      111.79       91.59     10.94 o 
  -1   6   0       10.41        8.71      6.46 o 
   0   6   0        3.18        2.14      4.41 o 
   1   6   0       65.58       61.33     10.50 o 
   2   6   0       97.21       91.27     12.51 o 
   3   6   0       61.41      128.57     25.71 o 
  -3   7   0        8.96       24.00      7.61 o 
  -2   7   0      128.52      102.79     15.91 o 
  -1   7   0        5.24        1.35      5.37 o 
   0   7   0        2.58        5.93      5.84 o 
   1   7   0        5.92       11.69     11.11 o 
   2   7   0        9.57       -4.23      9.66 o 
  -2   8   0        0.50       13.77      9.84 o 
  -1   8   0       46.39       32.61      8.90 o 
   0   8   0        0.18        2.73      6.63 o 
   0  -8   1       85.33       74.38     14.09 o 
   1  -8   1       89.46       72.90     16.66 o 
   2  -8   1       21.34       25.26     16.84 o 
  -2  -7   1        3.33       37.06     14.85 o 
  -1  -7   1      137.47      127.37     17.92 o 
   0  -7   1        9.79        1.87      5.39 o 
   1  -7   1      178.63      159.58     29.09 o 
   2  -7   1       58.12       75.98     12.24 o 
   3  -7   1       29.02       23.44      7.63 o 
  -3  -6   1        2.61        6.64      8.45 o 
  -2  -6   1        7.37       15.76      8.03 o 
  -1  -6   1       13.08        9.46      3.25 o 
   0  -6   1      166.73      182.91     16.16 o 
   1  -6   1        0.42       -3.67      6.22 o 
   2  -6   1      183.65      179.63     21.13 o 
   3  -6   1      192.75      192.04     11.38 o 
   4  -6   1       22.61       20.38      8.45 o 
   5  -6   1       39.36       56.38     19.44 o 
  -4  -5   1        0.14        1.38      7.85 o 
  -3  -5   1       19.04       11.08      5.60 o 
  -2  -5   1        1.60        2.34      2.96 o 
  -1  -5   1       16.56       32.08      6.24 o 
   0  -5   1      551.27      587.16     21.34 o 
   1  -5   1      418.01      457.66     39.17 o 
   2  -5   1      135.29      115.73      6.31 o 
   3  -5   1      342.49      345.14     16.70 o 
   4  -5   1      205.60      205.30     14.67 o 
   5  -5   1        1.36       -4.62      5.86 o 
  -4  -4   1      155.62      152.47     15.22 o 
  -3  -4   1      139.18      134.27     11.60 o 
  -2  -4   1       29.66       23.25      4.34 o 
  -1  -4   1        5.71       13.33      5.05 o 
   0  -4   1      865.84      949.12     28.71 o 
   1  -4   1      132.31      139.86      8.89 o 
   2  -4   1     1556.13     1537.83     73.33 o 
   3  -4   1       99.59      112.77      7.25 o 
   4  -4   1      105.49      107.12      7.42 o 
   5  -4   1       97.21       90.59      9.58 o 
   6  -4   1        7.03       -6.16      8.09 o 
  -5  -3   1      147.75      155.06     17.72 o 
  -4  -3   1        5.05        1.93      4.09 o 
  -3  -3   1      632.76      609.32     22.42 o 
  -2  -3   1        0.19        3.09      3.06 o 
  -1  -3   1      742.25      782.42     22.78 o 
   0  -3   1       53.19       55.41      2.65 o 
   1  -3   1     3388.63     3589.07    108.39 o 
   2  -3   1      133.78      151.55      5.46 o 
   3  -3   1     1643.86     1648.08     90.60 o 
   4  -3   1      122.36      116.21     11.31 o 
   5  -3   1      143.16      148.04     15.41 o 
   6  -3   1       96.01       83.06     16.66 o 
  -5  -2   1        7.42       10.91      6.15 o 
  -4  -2   1      702.03      683.16     47.26 o 
  -3  -2   1      239.45      256.46      9.35 o 
  -2  -2   1      792.24      803.78     41.26 o 
  -1  -2   1      151.59      145.65      8.33 o 
   0  -2   1      471.17      475.08     14.19 o 
   1  -2   1      142.33      165.53      4.61 o 
   2  -2   1     2806.04     3133.42    116.16 o 
   3  -2   1       74.70       79.53      4.09 o 
   4  -2   1      474.02      538.93     23.20 o 
   5  -2   1       62.75       78.92      7.30 o 
   6  -2   1        1.70        7.36      8.21 o 
  -6  -1   1      260.71      242.08     25.23 o 
  -5  -1   1      142.69      135.66     14.94 o 
  -4  -1   1       44.39       37.11      6.49 o 
  -3  -1   1     1173.13     1166.16     29.81 o 
  -2  -1   1      129.77      125.01      3.68 o 
  -1  -1   1       18.17       20.01      1.01 o 
   0  -1   1       28.77       38.42      1.26 o 
   1  -1   1       20.93       26.39      2.51 o 
   2  -1   1        1.08        6.88      1.22 o 
   3  -1   1      496.56      494.79     24.52 o 
   4  -1   1       18.09       26.69      4.94 o 
   5  -1   1      148.04      172.42     17.00 o 
   6  -1   1       66.44       64.59     18.59 o 
  -6   0   1       26.29       26.80     17.02 o 
  -5   0   1        3.20        0.37      4.69 o 
  -4   0   1      609.76      671.09     24.58 o 
  -3   0   1      672.65      758.65     32.11 o 
  -2   0   1     1339.30     1247.59     54.33 o 
  -1   0   1      304.54      334.70      8.50 o 
   1   0   1       26.08       56.91     12.25 o 
   2   0   1       27.17       53.99     21.97 o 
   3   0   1      275.27      298.49     13.90 o 
   4   0   1      733.93      749.45     26.77 o 
   5   0   1       25.05       18.20     10.50 o 
   6   0   1       13.74       18.93      7.62 o 
  -6   1   1       52.07       44.93     10.38 o 
  -5   1   1      151.19      158.96     17.20 o 
  -4   1   1        0.15        7.64      5.00 o 
  -3   1   1     2316.29     2357.82     74.69 o 
  -2   1   1     2774.49     3182.35    111.58 o 
  -1   1   1     5127.00     5087.21    149.72 o 
   0   1   1     2785.71     2743.86     34.95 o 
   1   1   1      118.12      134.03      3.98 o 
   2   1   1       11.12       10.91      1.99 o 
   3   1   1      957.94     1013.66     31.61 o 
   4   1   1        2.40        4.17      2.14 o 
   5   1   1      172.78      175.07     20.46 o 
   6   1   1        0.70        1.11      5.52 o 
  -6   2   1        8.55        4.63      5.91 o 
  -5   2   1        0.65        7.78     14.91 o 
  -4   2   1      177.67      174.91     19.37 o 
  -3   2   1       45.28       52.78      3.45 o 
  -2   2   1     1463.66     1540.77     41.34 o 
  -1   2   1      225.38      236.16      5.77 o 
   0   2   1     3544.69     3302.05     68.26 o 
   1   2   1        2.57        5.13      1.21 o 
   2   2   1      919.23      940.43     36.16 o 
   3   2   1       54.99       52.05      8.47 o 
   4   2   1      401.66      408.02     26.87 o 
   5   2   1        0.53        6.39      5.36 o 
  -6   3   1        9.23       17.38      9.42 o 
  -5   3   1        0.47       -1.04      5.13 o 
  -4   3   1       69.88       64.83      5.11 o 
  -3   3   1      327.68      351.00     13.06 o 
  -2   3   1       64.60       71.98      4.50 o 
  -1   3   1     2693.40     2821.90     75.72 o 
   0   3   1     2022.54     2066.11     49.98 o 
   1   3   1      468.41      455.84     13.34 o 
   2   3   1      213.13      227.32     19.72 o 
   3   3   1        6.95        7.30      2.80 o 
   4   3   1        0.63        6.16      9.30 o 
   5   3   1       48.93       63.42     11.74 o 
  -5   4   1        4.69       21.60     17.32 o 
  -4   4   1       12.62       18.98      3.80 o 
  -3   4   1      584.87      616.62     28.54 o 
  -2   4   1      746.79      759.30     50.88 o 
  -1   4   1      106.96      117.45     10.36 o 
   0   4   1     1067.83     1056.41     39.16 o 
   1   4   1      563.61      559.47     19.41 o 
   2   4   1      208.87      210.66     10.46 o 
   3   4   1      114.83      135.38     25.68 o 
   4   4   1        2.63       -4.12      4.64 o 
  -5   5   1        3.45       10.17      5.49 o 
  -4   5   1       79.25       87.09      7.78 o 
  -3   5   1      519.58      520.29     22.22 o 
  -2   5   1       13.51       21.35      3.09 o 
  -1   5   1     1204.98     1262.21     76.72 o 
   0   5   1      495.14      432.88     21.03 o 
   1   5   1      477.26      447.77     17.77 o 
   2   5   1      338.65      315.72     16.31 o 
   3   5   1       30.65       27.23      8.33 o 
   4   5   1       24.17        4.71      9.90 o 
  -5   6   1        0.02        8.09      8.57 o 
  -4   6   1        5.92       56.80     38.87 o 
  -3   6   1      140.76      146.16     14.44 o 
  -2   6   1      324.17      345.79     29.24 o 
  -1   6   1       40.55       49.00     13.94 o 
   0   6   1      743.73      728.15     76.17 o 
   1   6   1      223.03      221.72     20.82 o 
   2   6   1      138.31      120.10     14.77 o 
   3   6   1        2.81       36.70     14.37 o 
  -3   7   1        3.15        2.31      5.65 o 
  -2   7   1       23.96       50.55     19.92 o 
  -1   7   1       58.81       71.58     11.00 o 
   0   7   1        4.62       -9.90      9.90 o 
   1   7   1        8.36       12.49      7.00 o 
   2   7   1       33.11       58.19     17.26 o 
  -2   8   1       18.58       27.38     10.17 o 
  -1   8   1       62.01       42.46     10.56 o 
   0  -8   2       16.94       15.54      8.87 o 
   1  -8   2       46.93       28.32     10.68 o 
   2  -8   2        0.75        8.24      8.44 o 
  -2  -7   2        0.90        4.35     11.11 o 
  -1  -7   2       57.09       63.03     12.55 o 
   0  -7   2      108.64      126.07     15.29 o 
   1  -7   2        5.26        3.28      5.24 o 
   2  -7   2        0.19       16.59     17.26 o 
   3  -7   2       13.65       14.85      8.57 o 
  -3  -6   2       17.98        4.35      7.97 o 
  -2  -6   2      267.46      240.60     16.62 o 
  -1  -6   2       34.64       37.25      5.08 o 
   0  -6   2      155.00      154.40      9.23 o 
   1  -6   2       95.80      102.45      6.14 o 
   2  -6   2       81.52       78.25      6.47 o 
   3  -6   2        1.81        5.24      4.91 o 
   4  -6   2        0.44        3.35      4.71 o 
   5  -6   2       41.57       42.37     14.61 o 
  -4  -5   2       28.66       23.86      7.28 o 
  -3  -5   2      189.28      171.14     16.59 o 
  -2  -5   2        0.17       -0.68      3.65 o 
  -1  -5   2      608.68      624.54     32.00 o 
   0  -5   2      414.05      511.84     38.55 o 
   1  -5   2      106.17       96.18      5.90 o 
   2  -5   2      852.82      908.97     34.93 o 
   3  -5   2      141.78      142.49      8.84 o 
   4  -5   2       77.93       67.18      9.45 o 
   5  -5   2        0.56        6.30      6.28 o 
  -4  -4   2        7.81        8.62      5.96 o 
  -3  -4   2       70.72       71.99     16.12 o 
  -2  -4   2      616.23      605.85     23.74 o 
  -1  -4   2       51.53       68.37      7.15 o 
   0  -4   2     1139.82     1247.24     71.41 o 
   1  -4   2      764.48      843.94     43.84 o 
   2  -4   2      133.60      145.25      6.71 o 
   3  -4   2       69.72       72.34      7.42 o 
   4  -4   2       58.17       56.53      7.32 o 
   5  -4   2       75.92       65.64      9.82 o 
   6  -4   2        4.65        1.57      7.12 o 
  -5  -3   2        0.76       -2.24      7.00 o 
  -4  -3   2        1.84       12.28      5.58 o 
  -3  -3   2      191.04      193.24     14.15 o 
  -2  -3   2      140.43      137.01      8.88 o 
  -1  -3   2     2260.83     2265.77     71.25 o 
   0  -3   2     1614.04     1605.87     40.01 o 
   1  -3   2      146.66      122.62      4.39 o 
   2  -3   2      717.86      791.09     29.24 o 
   3  -3   2      108.74      153.59     14.31 o 
   4  -3   2        9.18       12.00      4.47 o 
   5  -3   2       10.03       12.37      3.85 o 
  -5  -2   2       37.46       49.52      9.62 o 
  -4  -2   2      206.78      179.23     15.16 o 
  -3  -2   2      105.53      112.73      8.96 o 
  -2  -2   2     1218.78     1259.84     34.36 o 
  -1  -2   2      437.71      479.86     12.64 o 
   0  -2   2     6967.53     6484.43    180.87 o 
   1  -2   2     1605.78     1693.29     36.05 o 
   2  -2   2     1011.54     1052.44     24.50 o 
   3  -2   2     1038.62     1051.16     32.13 o 
   4  -2   2       17.76       28.84      3.62 o 
   5  -2   2       72.07       83.23     13.19 o 
   6  -2   2        1.61       -9.05      9.05 o 
  -6  -1   2       57.66       61.55     23.24 o 
  -5  -1   2      141.74      134.04     25.95 o 
  -4  -1   2      289.83      269.96     18.07 o 
  -3  -1   2       95.67       90.10      4.73 o 
  -2  -1   2        4.91       14.90      3.20 o 
  -1  -1   2     6775.58     6426.29    154.15 o 
   0  -1   2     1417.38     1443.95     28.05 o 
   1  -1   2    10484.60     9953.30    196.15 o 
   2  -1   2      170.26      154.30      6.95 o 
   3  -1   2     1151.32     1234.43     50.18 o 
   4  -1   2      191.70      198.72      9.49 o 
   5  -1   2       55.66       56.61      8.45 o 
   6  -1   2        0.25       -8.45      8.45 o 
  -6   0   2      101.65      110.25     15.12 o 
  -5   0   2      107.07      137.41     14.80 o 
  -4   0   2       65.40       59.47      6.95 o 
  -3   0   2       38.59       57.81      5.78 o 
  -2   0   2      483.96      509.81     23.16 o 
  -1   0   2       31.14       36.85      4.65 o 
   1   0   2      627.32      667.02     11.68 o 
   2   0   2     5092.28     4932.41    146.81 o 
   3   0   2     1450.83     1434.77     58.34 o 
   4   0   2      127.03      145.78      6.94 o 
   5   0   2      501.78      485.25     33.15 o 
   6   0   2       40.49       41.41     13.76 o 
  -6   1   2        4.50       10.58      6.24 o 
  -5   1   2       40.00       29.34      6.57 o 
  -4   1   2       69.96       84.94      5.00 o 
  -3   1   2      159.77      162.67     10.14 o 
  -2   1   2      359.82      413.12     40.74 o 
  -1   1   2      422.94      466.45     39.90 o 
   0   1   2     1267.11     1173.04     29.56 o 
   1   1   2     5687.56     5541.09    157.72 o 
   2   1   2       81.69       79.90      4.29 o 
   3   1   2     1307.14     1274.89     42.18 o 
   4   1   2      405.39      422.55     17.39 o 
   5   1   2       51.79       49.71      9.01 o 
  -6   2   2      121.90      116.06     14.81 o 
  -5   2   2       45.98       63.16     11.61 o 
  -4   2   2      276.49      227.76     24.40 o 
  -3   2   2      524.34      565.47     24.22 o 
  -2   2   2      579.37      541.98     49.55 o 
  -1   2   2       92.79      107.99      4.44 o 
   0   2   2     1508.06     1575.40     26.29 o 
   1   2   2      741.97      784.97     18.86 o 
   2   2   2     3106.14     3315.30    121.07 o 
   3   2   2      906.89      841.16     47.69 o 
   4   2   2      181.47      180.03     13.96 o 
   5   2   2       80.34       90.05     11.50 o 
  -6   3   2        8.72        6.40      5.38 o 
  -5   3   2       58.13       68.90      7.06 o 
  -4   3   2       38.55       45.78      5.16 o 
  -3   3   2      404.80      436.93     17.05 o 
  -2   3   2       51.33       46.03     10.93 o 
  -1   3   2      805.52      881.73     34.40 o 
   0   3   2      240.15      241.22      5.18 o 
   1   3   2     1309.30     1330.32     39.08 o 
   2   3   2       30.76       41.33      3.76 o 
   3   3   2      932.81      900.49     66.82 o 
   4   3   2      119.39       98.68     11.29 o 
   5   3   2       30.09       27.49      7.47 o 
  -6   4   2       30.89        5.79      7.61 o 
  -5   4   2        2.76       -4.02      4.61 o 
  -4   4   2      194.39      202.22     19.44 o 
  -3   4   2      923.12      965.96     56.80 o 
  -2   4   2        5.25        8.86      6.02 o 
  -1   4   2      312.11      310.14     12.80 o 
   0   4   2       11.84       13.78      3.39 o 
   1   4   2       51.46       50.89      3.39 o 
   2   4   2      427.81      437.61     17.99 o 
   3   4   2       54.99       56.49      6.19 o 
   4   4   2      197.01      185.25     16.44 o 
  -5   5   2       63.51       62.02     14.61 o 
  -4   5   2        0.64       -2.30      3.04 o 
  -3   5   2        1.83        6.91      2.44 o 
  -2   5   2      134.34      137.01     12.20 o 
  -1   5   2       54.91       44.35      8.81 o 
   0   5   2        1.47       -1.68      3.50 o 
   1   5   2        2.56        7.76      5.10 o 
   2   5   2        0.90       -0.57      4.43 o 
   3   5   2        9.77        8.68      4.95 o 
   4   5   2       16.86        7.97      8.81 o 
  -5   6   2        6.93      -10.50     10.50 o 
  -4   6   2       98.43      160.84     67.06 o 
  -3   6   2      161.13      144.55     15.32 o 
  -2   6   2        4.87        9.59      5.75 o 
  -1   6   2      265.64      243.24     33.08 o 
   0   6   2        1.36       11.30     13.52 o 
   1   6   2        0.88       -4.13      5.12 o 
   2   6   2        3.67       13.13      6.09 o 
   3   6   2       39.72       41.65     15.09 o 
  -4   7   2       14.34       23.18     13.16 o 
  -3   7   2       90.30      108.27     28.25 o 
  -2   7   2       40.60       44.24     10.67 o 
  -1   7   2       30.92       28.10      7.72 o 
   0   7   2      152.12      126.51     16.09 o 
   1   7   2        3.67       11.27      6.87 o 
  -2   8   2       65.26       70.91     14.41 o 
  -1   8   2       43.93       35.78      9.85 o 
   0  -8   3       26.14       22.97      9.33 o 
   1  -8   3        1.95        0.36      6.40 o 
  -2  -7   3        9.65        2.54      9.30 o 
  -1  -7   3        0.46       17.02     11.59 o 
   0  -7   3        8.76        2.13      5.19 o 
   1  -7   3       38.21       47.45      9.39 o 
   2  -7   3        1.54        8.09      7.36 o 
  -3  -6   3      119.35      116.09     14.61 o 
  -2  -6   3        1.89        2.25      4.20 o 
  -1  -6   3       88.20      100.91      8.86 o 
   0  -6   3       27.03       36.37      4.81 o 
   1  -6   3      250.50      205.94     17.87 o 
   2  -6   3      106.47       97.81      7.34 o 
   3  -6   3        0.23       17.87     12.55 o 
   5  -6   3       35.60       33.80     13.28 o 
  -4  -5   3       64.86       58.52     10.83 o 
  -3  -5   3      178.41      164.90     25.71 o 
  -2  -5   3      462.86      437.14     39.78 o 
  -1  -5   3       10.06       11.84      6.38 o 
   0  -5   3       51.44       56.17      5.28 o 
   1  -5   3      848.60      843.65     44.80 o 
   2  -5   3       19.96       18.64      4.25 o 
   3  -5   3      586.21      600.67     33.96 o 
   4  -5   3      113.43      109.67     10.95 o 
   5  -5   3       87.73       88.00     15.09 o 
  -4  -4   3      374.62      357.19     40.32 o 
  -3  -4   3      334.59      314.06     22.00 o 
  -2  -4   3       29.75       35.50      4.04 o 
  -1  -4   3      249.01      243.17     10.39 o 
   0  -4   3        4.01        9.69      2.43 o 
   1  -4   3        5.98        9.89      2.03 o 
   2  -4   3      421.00      438.88     18.52 o 
   3  -4   3       71.00       57.31      4.89 o 
   4  -4   3      427.15      418.33     25.82 o 
   5  -4   3      144.85      136.58     13.33 o 
  -5  -3   3       38.90       54.41     16.84 o 
  -4  -3   3        2.38       17.20     12.25 o 
  -3  -3   3      621.96      629.15     37.24 o 
  -2  -3   3       37.32       27.72      2.77 o 
  -1  -3   3      729.76      773.68     33.62 o 
   0  -3   3        9.44        8.26      3.65 o 
   1  -3   3     1529.60     1742.93     62.18 o 
   2  -3   3       38.59       51.68      2.78 o 
   3  -3   3     1164.82     1139.46     53.24 o 
   4  -3   3       39.03       40.43      6.14 o 
   5  -3   3       64.48       81.49     12.92 o 
   6  -3   3       78.67       46.48     13.16 o 
  -5  -2   3       19.56       21.86     13.40 o 
  -4  -2   3       67.13       75.74      9.86 o 
  -3  -2   3       98.37       94.45      9.36 o 
  -2  -2   3       67.57       60.24      4.93 o 
  -1  -2   3        6.11       22.84      4.43 o 
   0  -2   3      140.64      156.26      5.87 o 
   1  -2   3      415.48      391.35      7.27 o 
   2  -2   3      135.78      180.03      4.70 o 
   3  -2   3       53.84       61.22      3.92 o 
   4  -2   3      243.19      230.33     10.47 o 
   5  -2   3        0.97        3.12      3.50 o 
   6  -2   3       43.06       31.15     11.23 o 
  -6  -1   3        0.05      -10.14     12.55 o 
  -5  -1   3       12.20       15.14      6.32 o 
  -4  -1   3       12.76       11.93      4.80 o 
  -3  -1   3     1305.12     1338.34     64.09 o 
  -2  -1   3      146.92      122.43      5.90 o 
  -1  -1   3    15393.88    12264.53    313.49 o 
   0  -1   3     5664.54     4428.89    112.47 o 
   1  -1   3      134.33      157.78      9.54 o 
   2  -1   3      853.11      870.48     46.86 o 
   3  -1   3       99.60       99.39      6.54 o 
   4  -1   3        2.30        3.80      3.26 o 
   5  -1   3      106.61      149.58     18.64 o 
   6  -1   3        4.33        1.93      7.48 o 
  -6   0   3       46.27       59.67     12.14 o 
  -5   0   3        1.21        5.92      5.10 o 
  -4   0   3       13.30       35.06     10.62 o 
  -3   0   3       51.97       65.52      3.26 o 
  -2   0   3     3032.89     2842.18     72.80 o 
  -1   0   3    12278.71     9840.52    205.01 o 
   0   0   3      386.44      368.84     14.59 o 
   1   0   3     2173.93     2384.28     49.62 o 
   2   0   3        9.94       16.02      1.94 o 
   3   0   3       72.22       75.71      4.53 o 
   4   0   3      299.10      307.80     18.22 o 
   5   0   3        4.00        5.74      4.38 o 
   6   0   3      179.14      220.07     30.90 o 
  -6   1   3        4.67       11.00      6.39 o 
  -5   1   3       12.83       26.71      6.22 o 
  -4   1   3      156.42      156.36      7.46 o 
  -3   1   3     1712.31     1722.23     73.63 o 
  -2   1   3      987.49      997.90     52.94 o 
  -1   1   3     5379.36     4873.93    120.96 o 
   0   1   3     5285.27     4430.13    109.81 o 
   1   1   3      278.90      269.83      6.05 o 
   2   1   3     1055.03     1152.52     33.60 o 
   3   1   3       74.04       97.62      7.05 o 
   4   1   3        5.98       13.90      4.76 o 
   5   1   3       77.67       87.34     10.36 o 
  -6   2   3       26.32       25.68      9.42 o 
  -5   2   3       13.08       25.47      6.15 o 
  -4   2   3        6.75        5.99      3.62 o 
  -3   2   3        2.12        4.60      2.02 o 
  -2   2   3      463.90      439.48     14.62 o 
  -1   2   3     3115.79     3416.84     83.85 o 
   0   2   3      436.21      347.03     10.77 o 
   1   2   3     1276.49     1281.57     32.46 o 
   2   2   3       25.49       26.80      3.16 o 
   3   2   3       49.00       53.17      3.99 o 
   4   2   3       15.14       26.95      4.47 o 
   5   2   3        8.56       17.50      6.09 o 
  -6   3   3       55.68       58.93      9.87 o 
  -5   3   3        1.38        3.81      3.99 o 
  -4   3   3        0.50        2.45      2.92 o 
  -3   3   3      412.74      452.19     33.08 o 
  -2   3   3      162.69      170.64      5.93 o 
  -1   3   3      298.82      258.93     11.95 o 
   0   3   3     1186.46     1081.71     21.44 o 
   1   3   3      605.87      599.75     20.74 o 
   2   3   3     1050.21     1055.66     38.41 o 
   3   3   3        4.50       10.39      5.24 o 
   4   3   3       81.78       85.20     10.50 o 
   5   3   3        3.01        1.55      4.92 o 
  -6   4   3        0.47        6.40      7.48 o 
  -5   4   3       83.03       87.44      8.92 o 
  -4   4   3       53.90       53.79      5.53 o 
  -3   4   3       86.44       88.06      5.55 o 
  -2   4   3      383.04      385.91     14.52 o 
  -1   4   3        9.71        2.19      6.94 o 
   0   4   3     2155.96     2010.28     98.31 o 
   1   4   3     1019.63     1003.85     33.24 o 
   2   4   3      749.60      697.91     27.80 o 
   3   4   3      382.08      370.41     32.70 o 
   4   4   3        3.88        5.81      4.70 o 
  -5   5   3        6.98        7.64      5.33 o 
  -4   5   3       71.28       69.79      6.73 o 
  -3   5   3       41.70       41.18      7.33 o 
  -2   5   3      152.72      153.34     13.38 o 
  -1   5   3      487.16      494.29     30.31 o 
   0   5   3       33.63       35.05      6.05 o 
   1   5   3      693.43      694.80     43.11 o 
   2   5   3      652.16      594.52     53.53 o 
   3   5   3       57.51       34.53     12.43 o 
  -5   6   3        7.57        8.45      9.54 o 
  -4   6   3       22.97       20.56      7.05 o 
  -3   6   3        5.54       12.54      6.82 o 
  -2   6   3       17.55       27.37      7.75 o 
  -1   6   3       91.65       79.92     16.72 o 
   0   6   3      230.87      242.40     21.56 o 
   1   6   3       51.22       61.85     10.12 o 
   2   6   3       50.25       53.44     10.34 o 
   3   6   3      153.68      154.40     28.37 o 
  -4   7   3       20.19       17.46      7.56 o 
  -3   7   3      106.32       95.51     15.05 o 
  -2   7   3       13.11       12.14      8.04 o 
  -1   7   3       12.22       11.40      6.40 o 
   0   7   3       19.41        7.07      6.69 o 
   1   7   3       89.12       70.52     13.52 o 
   0  -8   4        5.45       10.62      7.80 o 
   1  -8   4       73.49       42.98     11.59 o 
  -2  -7   4        8.48       -1.81      9.17 o 
  -1  -7   4       67.06       60.62     11.28 o 
   0  -7   4      129.66      150.55     17.15 o 
   1  -7   4        0.23        3.27      8.81 o 
   2  -7   4       80.87       72.43     13.28 o 
   3  -7   4        2.73       20.76     11.59 o 
  -3  -6   4       20.75       25.01      7.85 o 
  -2  -6   4       39.95       42.40      8.66 o 
  -1  -6   4       44.40       38.50      5.49 o 
   0  -6   4      148.15      155.18     10.42 o 
   1  -6   4       78.95       84.32      6.52 o 
   2  -6   4        0.69        4.42      3.63 o 
   3  -6   4       66.06       72.24      8.96 o 
   4  -6   4        8.46        5.60      4.82 o 
   5  -6   4       19.81       44.06     14.61 o 
  -4  -5   4       29.78       18.66      7.79 o 
  -3  -5   4       46.49       41.14     12.13 o 
  -2  -5   4       22.66       35.94      4.62 o 
  -1  -5   4      290.80      314.20     15.67 o 
   0  -5   4        2.40        9.73      3.57 o 
   1  -5   4      140.36      121.53      7.28 o 
   2  -5   4      242.23      262.24     15.65 o 
   3  -5   4       90.38       87.77      5.70 o 
   4  -5   4        2.40       16.74     12.98 o 
   5  -5   4       32.14       31.95      8.61 o 
  -5  -4   4       28.68       32.01      9.67 o 
  -4  -4   4        2.72       13.24      7.97 o 
  -3  -4   4       10.21        9.53      4.88 o 
  -2  -4   4      108.35      113.25     11.41 o 
  -1  -4   4      223.06      249.35     10.70 o 
   0  -4   4     1195.07     1188.99     38.24 o 
   1  -4   4      964.66     1027.70     38.67 o 
   2  -4   4       75.18       72.64      4.45 o 
   3  -4   4      766.08      800.26     28.43 o 
   4  -4   4       60.89       84.84     14.55 o 
   5  -4   4       11.10       21.17      6.13 o 
  -5  -3   4       62.87       62.76     18.17 o 
  -4  -3   4      424.10      452.06     32.88 o 
  -3  -3   4        2.59        7.73      4.19 o 
  -2  -3   4      383.64      384.58     13.70 o 
  -1  -3   4      590.43      642.41     20.17 o 
   0  -3   4      925.40     1075.82     29.53 o 
   1  -3   4     2444.37     2614.45     75.86 o 
   2  -3   4     1512.19     1553.41     40.81 o 
   3  -3   4       33.92       28.89      2.64 o 
   4  -3   4      538.93      469.07     28.27 o 
   5  -3   4       52.41       49.79     10.38 o 
   6  -3   4        5.89       -3.26      7.73 o 
  -5  -2   4      108.18      115.13     15.11 o 
  -4  -2   4      159.28      145.01     13.52 o 
  -3  -2   4      317.16      291.48     17.81 o 
  -2  -2   4      315.39      330.86     14.10 o 
  -1  -2   4     1415.12     1445.47     51.24 o 
   0  -2   4     2613.37     2609.44     78.81 o 
   1  -2   4     3215.01     3357.70     73.80 o 
   2  -2   4      913.24      839.61     26.23 o 
   3  -2   4      945.60      894.80     26.04 o 
   4  -2   4        7.00        3.65      2.30 o 
   5  -2   4      120.55      128.12     11.99 o 
   6  -2   4       21.88       15.45      8.93 o 
  -6  -1   4       12.84        9.30     14.12 o 
  -5  -1   4      151.56      165.82     19.16 o 
  -4  -1   4      387.04      409.14     27.03 o 
  -3  -1   4       62.13       49.64      5.28 o 
  -2  -1   4       21.56       15.09      2.42 o 
  -1  -1   4       35.02       30.30      3.98 o 
   0  -1   4       25.21       29.13      2.31 o 
   1  -1   4     1955.43     1903.49     55.05 o 
   2  -1   4      278.12      246.64      6.65 o 
   3  -1   4     1198.25     1209.49     70.82 o 
   4  -1   4      809.96      874.09     34.63 o 
   5  -1   4       18.02       13.26      3.72 o 
   6  -1   4       47.95       34.41     11.47 o 
  -6   0   4      146.36      152.62     20.09 o 
  -5   0   4       87.29       94.45     13.46 o 
  -4   0   4      522.87      485.84     28.11 o 
  -3   0   4     1897.19     1802.34     68.52 o 
  -2   0   4      411.43      389.12      8.10 o 
  -1   0   4      996.03     1072.78     20.45 o 
   0   0   4       21.24       24.05      1.03 o 
   1   0   4      656.28      673.02     12.86 o 
   2   0   4     2057.21     2269.52     65.85 o 
   3   0   4      992.43     1090.44     38.18 o 
   4   0   4       22.15       32.58      5.60 o 
   5   0   4       78.93       94.88     11.95 o 
  -6   1   4        0.72       -2.00      7.24 o 
  -5   1   4      121.96      118.43     11.62 o 
  -4   1   4      478.18      439.79     26.35 o 
  -3   1   4       51.24       49.41      4.60 o 
  -2   1   4      568.89      545.54     31.04 o 
  -1   1   4      861.36      877.11     17.05 o 
   0   1   4       19.28       18.76      1.18 o 
   1   1   4     4303.84     4681.67    139.98 o 
   2   1   4     1714.11     1984.33     64.28 o 
   3   1   4     1870.65     1974.62     74.55 o 
   4   1   4      601.93      640.37     38.99 o 
   5   1   4      167.40      187.71     16.90 o 
  -6   2   4       29.79       25.35      6.87 o 
  -5   2   4        1.46        2.42      3.79 o 
  -4   2   4      184.36      165.80     10.48 o 
  -3   2   4      671.83      699.39     23.22 o 
  -2   2   4      639.34      616.33     16.04 o 
  -1   2   4     1208.85     1228.02     26.08 o 
   0   2   4      411.59      394.56     14.22 o 
   1   2   4      242.09      259.18      8.28 o 
   2   2   4      291.86      293.79     11.46 o 
   3   2   4      279.23      270.09     12.40 o 
   4   2   4      265.18      262.42     18.88 o 
   5   2   4      150.00      147.59     15.39 o 
  -6   3   4       51.52       60.03     12.13 o 
  -5   3   4        2.95        4.15      4.37 o 
  -4   3   4       64.44       56.34      4.61 o 
  -3   3   4       83.70       88.43      6.86 o 
  -2   3   4      312.35      335.02     12.75 o 
  -1   3   4      102.54       76.70      5.84 o 
   0   3   4       55.87       64.55     18.41 o 
   1   3   4      318.69      325.55      9.76 o 
   2   3   4       95.98      102.48      8.53 o 
   3   3   4      229.71      244.74     12.38 o 
   4   3   4      125.66      116.66     13.57 o 
   5   3   4       88.83       70.99     11.01 o 
  -5   4   4       53.35       57.69      6.68 o 
  -4   4   4      207.90      212.20     11.85 o 
  -3   4   4       98.16       98.13      8.76 o 
  -2   4   4       38.30       60.08      8.03 o 
  -1   4   4      990.02      968.30     48.53 o 
   0   4   4       41.02       35.30      8.99 o 
   1   4   4      254.39      238.05      8.28 o 
   2   4   4      208.29      206.11     10.53 o 
   3   4   4       14.73       17.68      6.24 o 
   4   4   4       31.58       38.18      7.05 o 
  -5   5   4        8.25        2.11      4.82 o 
  -4   5   4        4.49        7.40      6.94 o 
  -3   5   4      298.24      319.61     24.24 o 
  -2   5   4      387.13      391.34     26.53 o 
  -1   5   4      105.81       95.77     10.05 o 
   0   5   4      871.65      796.15     48.78 o 
   1   5   4        2.05       -4.46      4.47 o 
   2   5   4        4.14       12.30     13.28 o 
   3   5   4       77.98       77.28     13.00 o 
  -4   6   4       88.85      108.85     15.62 o 
  -3   6   4       38.12       30.22      7.95 o 
  -2   6   4      102.04      108.41     19.56 o 
  -1   6   4      569.92      487.67     71.23 o 
   0   6   4       47.37       41.54      8.79 o 
   1   6   4      151.92      128.91     14.68 o 
   2   6   4        0.57       -0.72      8.33 o 
  -3   7   4       44.29       39.08     10.63 o 
  -2   7   4        8.01       14.05      9.66 o 
  -1   7   4       12.36       34.09      9.16 o 
   0   7   4       59.22       84.38     13.95 o 
   1   7   4        2.80       -5.61      6.49 o 
   0  -8   5        6.25        9.08      7.33 o 
  -2  -7   5       77.47       61.93     17.38 o 
  -1  -7   5       10.73       17.79      7.59 o 
   0  -7   5        0.36        5.21      4.32 o 
   1  -7   5       69.84       52.61      6.51 o 
   2  -7   5        1.26        6.55      5.89 o 
   4  -7   5       31.74       32.96     14.25 o 
  -3  -6   5      140.73      132.70     32.11 o 
  -2  -6   5       29.59       31.20      7.73 o 
  -1  -6   5      417.97      440.25     24.63 o 
   0  -6   5        4.82       10.14      6.88 o 
   1  -6   5      430.62      445.39     29.29 o 
   2  -6   5        1.18       -0.22      3.18 o 
   3  -6   5        4.98       -1.14      9.72 o 
   4  -6   5       77.48       54.13      8.89 o 
  -4  -5   5        3.16        5.53      6.18 o 
  -3  -5   5      345.71      303.30     36.10 o 
  -2  -5   5      113.35      105.80      8.09 o 
  -1  -5   5      177.33      174.29     10.04 o 
   0  -5   5      756.94      742.28     37.99 o 
   1  -5   5       98.60      110.35      6.54 o 
   2  -5   5        8.17       14.88      3.48 o 
   3  -5   5       59.88       58.25     12.62 o 
   4  -5   5        1.09       -1.45      4.11 o 
   5  -5   5       51.58       52.36     10.08 o 
  -5  -4   5       58.41       52.14     21.31 o 
  -4  -4   5      131.67      113.31     14.99 o 
  -3  -4   5       39.43       52.70      8.50 o 
  -2  -4   5      711.15      776.75     44.44 o 
  -1  -4   5      670.63      749.35     49.75 o 
   0  -4   5       46.54       52.71      3.60 o 
   1  -4   5       26.19       18.78      4.17 o 
   2  -4   5        4.69       17.06      3.34 o 
   3  -4   5      233.56      216.27     14.98 o 
   4  -4   5      331.15      305.77     21.61 o 
   5  -4   5       10.71        1.87      4.69 o 
  -5  -3   5       16.70       20.50      8.13 o 
  -4  -3   5        1.13        7.12      8.21 o 
  -3  -3   5      308.05      328.08     22.51 o 
  -2  -3   5      584.43      574.39     19.18 o 
  -1  -3   5      217.74      227.51     13.44 o 
   0  -3   5     1172.60     1267.15     38.00 o 
   1  -3   5      431.55      484.45     12.36 o 
   2  -3   5      119.99      111.48      3.83 o 
   3  -3   5       16.83       10.30      3.45 o 
   4  -3   5        7.55       12.12      6.94 o 
   5  -3   5      115.01      120.15     12.92 o 
  -5  -2   5       16.22       11.58      6.81 o 
  -4  -2   5        6.43       16.28     13.22 o 
  -3  -2   5       50.66       67.95     21.49 o 
  -2  -2   5     1134.10     1221.93     25.49 o 
  -1  -2   5     2381.93     2570.60     88.46 o 
   0  -2   5      467.53      461.64     17.20 o 
   1  -2   5      221.89      190.16      3.25 o 
   2  -2   5       28.70       42.95      5.92 o 
   3  -2   5       49.61       49.33      3.12 o 
   4  -2   5      194.89      162.49     11.61 o 
   5  -2   5        1.60        3.74      6.16 o 
   6  -2   5       50.88       44.06     12.80 o 
  -6  -1   5       53.04       44.07     11.49 o 
  -5  -1   5       34.93       39.25      9.04 o 
  -4  -1   5        1.83        1.99      4.06 o 
  -3  -1   5      168.94      158.41     10.40 o 
  -2  -1   5     2238.63     2128.19    173.35 o 
  -1  -1   5      222.29      175.00      8.60 o 
   0  -1   5     4963.48     4121.17    142.35 o 
   1  -1   5      689.76      698.78     19.16 o 
   2  -1   5     2282.63     2385.96     63.21 o 
   3  -1   5        1.17        0.36      1.53 o 
   4  -1   5      392.33      393.48     15.69 o 
   5  -1   5        3.83       12.19      5.25 o 
   6  -1   5        0.89       -1.69      7.24 o 
  -6   0   5       46.00       76.13     14.26 o 
  -5   0   5        1.56       13.65     11.77 o 
  -4   0   5        3.06       11.28      4.65 o 
  -3   0   5      148.49      136.33      6.78 o 
  -2   0   5      203.02      177.59      4.53 o 
  -1   0   5       15.79       14.97      1.16 o 
   0   0   5     2914.87     2653.74     58.61 o 
   1   0   5     1471.82     1437.52     31.56 o 
   2   0   5        6.33        4.51      2.32 o 
   3   0   5      639.43      671.26     24.00 o 
   4   0   5      272.30      292.36     16.97 o 
   5   0   5        6.19        2.77      3.84 o 
  -6   1   5      131.88      131.40     15.87 o 
  -5   1   5        6.25        7.47      6.52 o 
  -4   1   5      214.65      211.08      9.60 o 
  -3   1   5        9.44        8.52      2.23 o 
  -2   1   5      507.64      494.87     12.63 o 
  -1   1   5      184.90      163.86      4.96 o 
   0   1   5     6017.99     5403.88    145.00 o 
   1   1   5      514.32      556.74     34.83 o 
   2   1   5     2662.97     2951.03    103.22 o 
   3   1   5      247.55      248.68     10.83 o 
   4   1   5       49.07       58.38      6.00 o 
   5   1   5       19.38       20.70      8.87 o 
  -6   2   5        1.70       16.05      9.11 o 
  -5   2   5       88.20       80.05     12.68 o 
  -4   2   5        2.26       -2.77      2.77 o 
  -3   2   5       64.96       63.09      4.24 o 
  -2   2   5      433.98      434.12     13.49 o 
  -1   2   5      562.93      546.16     10.53 o 
   0   2   5      888.48      844.74     18.45 o 
   1   2   5     5011.74     5400.09    189.39 o 
   2   2   5       54.71       53.79      7.27 o 
   3   2   5     1144.84     1236.07     80.81 o 
   4   2   5      100.56       88.35     13.00 o 
   5   2   5       15.30       10.27      5.60 o 
  -6   3   5       71.21       71.87     14.79 o 
  -5   3   5       25.59       21.14      4.26 o 
  -4   3   5      911.89      858.61     36.50 o 
  -3   3   5        1.78       14.46      6.62 o 
  -2   3   5      580.79      647.12     19.01 o 
  -1   3   5      507.73      529.18     24.24 o 
   0   3   5     1215.29     1232.25     53.07 o 
   1   3   5      673.55      725.29     24.50 o 
   2   3   5     1753.14     1881.15     74.13 o 
   3   3   5       38.70       32.98      4.33 o 
   4   3   5      126.83      131.92     19.68 o 
  -5   4   5       43.92       51.92      6.43 o 
  -4   4   5       64.09       57.08      7.71 o 
  -3   4   5       15.78       33.23      5.59 o 
  -2   4   5       16.61       25.72      6.21 o 
  -1   4   5        6.92        7.75      7.18 o 
   0   4   5      366.21      352.67     19.85 o 
   1   4   5      775.57      842.84     27.85 o 
   2   4   5       44.41       43.17      4.20 o 
   3   4   5      543.07      557.46     26.69 o 
   4   4   5        2.93       -2.05      7.85 o 
  -5   5   5       18.23       15.30      6.65 o 
  -4   5   5       95.91       89.52     11.39 o 
  -3   5   5       47.11       45.04      8.49 o 
  -2   5   5        7.99       23.43     13.46 o 
  -1   5   5        6.28       16.92      6.52 o 
   0   5   5       24.02       24.20      5.84 o 
   1   5   5       56.89       47.80      7.64 o 
   2   5   5       28.61       43.58      9.08 o 
   3   5   5       56.90       49.28      9.96 o 
  -4   6   5        0.34       -5.88      6.24 o 
  -3   6   5       31.21       34.36      8.97 o 
  -2   6   5        9.10       14.46     10.26 o 
  -1   6   5       29.39       35.88      8.64 o 
   0   6   5       59.15       80.89     11.62 o 
   1   6   5       22.29       33.62      8.75 o 
   2   6   5       95.50       95.09     14.26 o 
  -3   7   5        0.05        3.58     10.14 o 
  -2   7   5       21.75       25.06     15.69 o 
  -1   7   5        6.66       -0.83      9.48 o 
   0   7   5        1.47        1.71      6.14 o 
   1   7   5       40.29       41.69     10.41 o 
   0  -8   6       68.70       67.11     13.21 o 
  -2  -7   6       14.93       31.99     13.04 o 
  -1  -7   6        0.87        9.45      4.45 o 
   0  -7   6       72.92       67.15      8.44 o 
   1  -7   6        7.18       11.12      4.01 o 
   2  -7   6       17.33       13.44      5.67 o 
   3  -7   6       65.34       79.92     13.64 o 
   4  -7   6        9.42        4.95      9.54 o 
  -3  -6   6       19.34       28.77      8.35 o 
  -2  -6   6       17.90       19.29      6.38 o 
  -1  -6   6       17.07       25.22      6.18 o 
   0  -6   6      357.42      361.53     19.84 o 
   1  -6   6       64.97       76.35      7.05 o 
   2  -6   6       28.82       23.61      4.26 o 
   3  -6   6      113.70      122.93     12.12 o 
   4  -6   6       18.04       13.84      6.18 o 
  -4  -5   6      225.11      204.12     32.47 o 
  -3  -5   6      298.16      271.15     24.06 o 
  -2  -5   6       58.67       58.63      7.81 o 
  -1  -5   6      129.50      150.41     12.69 o 
   0  -5   6       29.09       39.42      6.67 o 
   1  -5   6       50.30       47.93      5.83 o 
   2  -5   6       86.92       97.30      6.29 o 
   3  -5   6        5.82       11.67      7.61 o 
   4  -5   6      222.55      201.79     17.68 o 
   5  -5   6       33.09       34.05      8.09 o 
  -4  -4   6        2.24        1.26      5.60 o 
  -3  -4   6      243.13      244.22     20.54 o 
  -2  -4   6       22.12       16.62      3.75 o 
  -1  -4   6      140.50      142.94     13.88 o 
   0  -4   6      537.79      556.86     19.27 o 
   1  -4   6      733.46      813.62     26.04 o 
   2  -4   6      553.73      620.72     64.67 o 
   3  -4   6      902.94      878.16     48.48 o 
   4  -4   6      113.58       98.25     10.32 o 
   5  -4   6      113.62      136.28     16.84 o 
  -5  -3   6       12.31       16.83      7.71 o 
  -4  -3   6      313.00      293.06     26.47 o 
  -3  -3   6       77.11       82.14     10.74 o 
  -2  -3   6       80.19       74.89      3.71 o 
  -1  -3   6       32.44       26.75      2.42 o 
   0  -3   6      493.59      472.90     25.32 o 
   1  -3   6      107.79      100.12      6.30 o 
   2  -3   6      501.07      510.61     21.78 o 
   3  -3   6      125.27      125.65      9.68 o 
   4  -3   6      277.96      269.79     18.80 o 
   5  -3   6       31.37       33.24      7.40 o 
  -5  -2   6       46.00       62.57     11.41 o 
  -4  -2   6      209.84      228.23     21.42 o 
  -3  -2   6      290.99      318.11     20.65 o 
  -2  -2   6      798.04      876.20     38.73 o 
  -1  -2   6     1281.07     1386.49     58.45 o 
   0  -2   6       16.22       25.83      5.29 o 
   1  -2   6      953.47      900.61     77.20 o 
   2  -2   6      215.30      195.38     17.75 o 
   3  -2   6      650.96      590.70     24.62 o 
   4  -2   6        2.41       -3.93      4.10 o 
   5  -2   6      129.44      125.44     36.46 o 
  -6  -1   6        8.02       20.34      9.02 o 
  -5  -1   6       37.98       35.30      9.16 o 
  -4  -1   6      311.31      306.93     23.11 o 
  -3  -1   6      437.59      430.83     34.77 o 
  -2  -1   6     4943.61     4789.59    109.55 o 
  -1  -1   6       87.00       64.69      4.86 o 
   0  -1   6     1830.74     1811.55     38.62 o 
   1  -1   6        0.86        2.09      0.82 o 
   2  -1   6     1329.99     1390.28     33.01 o 
   3  -1   6      370.75      393.48     15.95 o 
   4  -1   6      334.49      329.19     14.02 o 
   5  -1   6       35.91       46.62      8.65 o 
  -6   0   6       45.65       53.15     12.53 o 
  -5   0   6        9.34       32.88      8.04 o 
  -4   0   6      589.74      584.80     36.31 o 
  -3   0   6     1968.21     1802.21     69.29 o 
  -2   0   6      347.90      370.19     10.76 o 
  -1   0   6     4954.02     4685.24    139.72 o 
   0   0   6        8.26        5.57      2.22 o 
   1   0   6     2249.71     2359.28     58.77 o 
   2   0   6        0.33        6.78      3.47 o 
   3   0   6      567.22      614.25     21.89 o 
   4   0   6      325.59      352.84     16.76 o 
   5   0   6      288.86      302.55     22.64 o 
  -6   1   6       61.00       46.04     10.14 o 
  -5   1   6      102.88      108.54     21.55 o 
  -4   1   6        9.06        9.21      3.94 o 
  -3   1   6      489.97      460.02     14.18 o 
  -2   1   6     2855.53     2855.43     89.88 o 
  -1   1   6       75.32       87.51      3.81 o 
   0   1   6      811.84      782.57     19.11 o 
   1   1   6        2.28       12.60      3.57 o 
   2   1   6       49.42       46.55      5.79 o 
   3   1   6      328.57      366.45     14.98 o 
   4   1   6      357.81      355.64     22.68 o 
   5   1   6       86.17      105.03     17.75 o 
  -6   2   6        0.72       13.56     14.61 o 
  -5   2   6       73.00       43.18      7.17 o 
  -4   2   6      180.30      175.47      9.72 o 
  -3   2   6      248.33      228.75      9.26 o 
  -2   2   6      156.76      187.24      6.14 o 
  -1   2   6      714.92      565.12     19.97 o 
   0   2   6       85.06       82.67      2.29 o 
   1   2   6       87.33       71.76      3.36 o 
   2   2   6        2.02       -0.21      1.74 o 
   3   2   6       60.65       56.61      5.36 o 
   4   2   6       45.26       47.05      5.71 o 
   5   2   6       84.64       91.14     17.02 o 
  -6   3   6        5.39        2.79      5.24 o 
  -5   3   6       40.21       38.25      7.21 o 
  -4   3   6       11.75       12.53      3.50 o 
  -3   3   6       85.29       96.53      5.71 o 
  -2   3   6      301.94      268.98      8.20 o 
  -1   3   6       92.35       93.16      7.88 o 
   0   3   6     1512.47     1500.52     71.49 o 
   1   3   6        9.01       15.77      4.04 o 
   2   3   6      194.58      195.32      9.82 o 
   3   3   6        3.82        6.58      3.38 o 
   4   3   6       55.38       56.68      9.16 o 
  -5   4   6       22.32       25.26      6.77 o 
  -4   4   6       24.90       42.26     10.73 o 
  -3   4   6        2.18        1.40      6.04 o 
  -2   4   6       88.05       95.82     24.57 o 
  -1   4   6      884.79      863.40     47.80 o 
   0   4   6        6.47        5.07      4.05 o 
   1   4   6     1019.63     1005.70     57.19 o 
   2   4   6        0.03        0.46      6.46 o 
   3   4   6       71.38       62.83      6.78 o 
   4   4   6        1.36       -9.66      9.66 o 
  -5   5   6       28.27       31.71      8.38 o 
  -4   5   6       17.15       15.12      6.64 o 
  -3   5   6      128.03      151.65     16.36 o 
  -2   5   6       52.15       45.88      7.90 o 
  -1   5   6       87.41      101.35     12.10 o 
   0   5   6      740.99      733.31     48.16 o 
   1   5   6       39.43       44.45      8.10 o 
   2   5   6      329.93      319.96     27.20 o 
   3   5   6       37.16       47.56     11.07 o 
  -4   6   6       59.23       72.98     13.73 o 
  -3   6   6       25.83       39.10     13.76 o 
  -2   6   6       67.11       60.63     11.23 o 
  -1   6   6       19.15       30.96      8.62 o 
   0   6   6        9.36       22.51     13.40 o 
   1   6   6      220.23      227.85     22.62 o 
   2   6   6       60.18       77.79     12.72 o 
  -3   7   6        3.30        5.47      6.90 o 
  -2   7   6        7.83        7.01      6.61 o 
  -1   7   6       34.73       33.98     10.54 o 
   0   7   6      119.58      117.74     17.15 o 
   0  -8   7       99.85      124.10     33.20 o 
   2  -8   7        0.04        9.54     13.76 o 
  -2  -7   7       81.40       67.97     20.64 o 
  -1  -7   7        0.41       11.77      8.18 o 
   0  -7   7      228.17      247.61     21.97 o 
   1  -7   7       54.62       55.98      6.44 o 
   2  -7   7       15.02       10.33      5.87 o 
   3  -7   7       17.94        6.82      8.99 o 
  -3  -6   7        0.66       -3.49      6.35 o 
  -2  -6   7      179.22      168.45     18.99 o 
  -1  -6   7       97.98       95.58      9.42 o 
   0  -6   7        6.89       15.90      4.29 o 
   1  -6   7       47.97       54.39     10.60 o 
   2  -6   7       15.94       34.75      6.36 o 
   3  -6   7        5.01        4.46      4.47 o 
   4  -6   7       29.16       28.67      7.73 o 
  -4  -5   7       53.01       58.35     15.69 o 
  -3  -5   7      251.73      255.72     24.51 o 
  -2  -5   7      138.16      131.85     26.50 o 
  -1  -5   7      341.56      365.59     45.96 o 
   0  -5   7      532.19      551.55     24.99 o 
   1  -5   7       33.16       69.50     10.86 o 
   2  -5   7      140.67      133.44     11.01 o 
   3  -5   7       15.99       28.59      6.81 o 
   4  -5   7       12.77        8.61      6.25 o 
   5  -5   7        2.80        2.59      5.93 o 
  -4  -4   7       12.51        8.73      6.93 o 
  -3  -4   7        1.72        7.15      5.19 o 
  -2  -4   7      152.83      168.13      8.68 o 
  -1  -4   7      394.70      417.10     25.69 o 
   0  -4   7      104.83      108.43      6.65 o 
   1  -4   7      726.65      724.73     24.20 o 
   2  -4   7      131.63      166.53     25.59 o 
   3  -4   7      138.50      119.47     10.79 o 
   4  -4   7        0.24       -4.48      5.31 o 
   5  -4   7        9.76        6.36      5.42 o 
  -5  -3   7       27.39       34.10     10.62 o 
  -4  -3   7        1.42       10.69      6.53 o 
  -3  -3   7       43.29       56.72      8.17 o 
  -2  -3   7      746.08      759.44     40.18 o 
  -1  -3   7      475.78      549.92     18.66 o 
   0  -3   7     3209.36     3209.44    137.89 o 
   1  -3   7       87.95       94.61      3.93 o 
   2  -3   7      721.04      701.70     32.61 o 
   3  -3   7      424.18      419.55     23.13 o 
   4  -3   7        1.64        4.45      7.18 o 
   5  -3   7        2.66       -2.71      6.34 o 
  -5  -2   7       13.23       15.69      7.82 o 
  -4  -2   7       61.42       62.05     16.72 o 
  -3  -2   7       17.04       12.86     10.93 o 
  -2  -2   7       21.34       24.93      3.83 o 
  -1  -2   7      336.13      329.43      9.20 o 
   0  -2   7      414.85      405.07     48.78 o 
   1  -2   7     1056.86      996.90     51.79 o 
   2  -2   7       54.46       52.15      4.57 o 
   3  -2   7      570.22      538.38     27.46 o 
   4  -2   7       67.43       63.90      8.14 o 
   5  -2   7        5.58        6.67      4.77 o 
  -6  -1   7       95.16      102.59     22.03 o 
  -5  -1   7        2.46       12.15      7.21 o 
  -4  -1   7      192.59      183.70     18.71 o 
  -3  -1   7       55.68       55.14     10.86 o 
  -2  -1   7       15.96        9.76      3.05 o 
  -1  -1   7       31.76       34.32      2.02 o 
   0  -1   7      806.20      726.12     21.83 o 
   1  -1   7       12.15       14.46      2.34 o 
   2  -1   7     1015.29      996.95     22.43 o 
   3  -1   7      816.06      806.39     34.21 o 
   4  -1   7       11.28        6.04      6.04 o 
   5  -1   7       56.77       68.75     10.38 o 
  -6   0   7        2.38        8.85      7.40 o 
  -5   0   7      354.37      354.01     40.08 o 
  -4   0   7      363.34      376.13     25.59 o 
  -3   0   7       57.65       52.15      2.58 o 
  -2   0   7      114.04      123.85      5.32 o 
  -1   0   7       60.46       51.35      2.81 o 
   0   0   7      772.88      930.46     71.35 o 
   1   0   7     4342.99     4172.14    124.21 o 
   2   0   7       65.84       66.56      4.17 o 
   3   0   7      906.16      898.15     38.78 o 
   4   0   7       31.44       25.19      4.11 o 
   5   0   7       68.18       71.30     10.48 o 
  -6   1   7      167.18      139.80     16.73 o 
  -5   1   7       35.46       30.54      9.24 o 
  -4   1   7      676.72      601.75     54.14 o 
  -3   1   7      139.18      134.11      5.63 o 
  -2   1   7      735.47      761.50     22.18 o 
  -1   1   7       43.92       69.50      9.21 o 
   0   1   7     2982.94     3284.74    121.37 o 
   1   1   7      118.88      130.75      4.68 o 
   2   1   7     2917.30     2924.47    111.22 o 
   3   1   7       98.41      110.64     10.03 o 
   4   1   7      439.55      420.75     34.93 o 
   5   1   7      138.26      174.44     23.54 o 
  -6   2   7       13.39       10.31      6.79 o 
  -5   2   7      105.86       90.07     15.81 o 
  -4   2   7       27.91       34.24      3.82 o 
  -3   2   7      565.69      543.50     19.96 o 
  -2   2   7       17.03       18.29      4.54 o 
  -1   2   7      468.19      541.24    103.82 o 
   0   2   7      480.57      550.57     46.97 o 
   1   2   7     2224.11     2162.42     69.23 o 
   2   2   7       73.14       81.89      7.62 o 
   3   2   7     1310.95     1444.28     62.87 o 
   4   2   7       12.40        9.19      7.42 o 
   5   2   7      107.20      133.52     24.02 o 
  -6   3   7        0.63        1.31      5.49 o 
  -5   3   7       38.15       26.68      9.30 o 
  -4   3   7      135.55      140.83      9.10 o 
  -3   3   7       53.50       57.26      5.27 o 
  -2   3   7      325.39      315.30     11.90 o 
  -1   3   7       11.16       20.38      4.27 o 
   0   3   7      414.25      383.07     19.53 o 
   1   3   7      139.59      132.44     10.13 o 
   2   3   7      394.60      452.65     19.28 o 
   3   3   7        0.93        3.72      3.69 o 
   4   3   7      355.34      361.77     25.93 o 
  -5   4   7       11.99        7.73      5.21 o 
  -4   4   7       82.12       81.68      9.74 o 
  -3   4   7      339.55      363.75     33.50 o 
  -2   4   7       10.96       24.96      6.43 o 
  -1   4   7      341.08      343.67     22.49 o 
   0   4   7       27.09       23.42      5.38 o 
   1   4   7        6.83        8.79      4.49 o 
   2   4   7       72.17       80.21     11.13 o 
   3   4   7      279.79      302.36     26.34 o 
  -5   5   7       93.06      107.17     14.45 o 
  -4   5   7      119.81      124.64     14.78 o 
  -3   5   7        2.38        7.18      5.80 o 
  -2   5   7      564.86      599.88     66.94 o 
  -1   5   7      212.16      212.99     18.58 o 
   0   5   7      106.81      115.89     13.43 o 
   1   5   7       20.11       25.79      6.99 o 
   2   5   7      119.85      118.29     18.95 o 
   3   5   7       17.75       22.70     11.71 o 
  -4   6   7       66.72       66.66     12.42 o 
  -3   6   7      103.30       98.76     14.72 o 
  -2   6   7       45.74       32.44      8.24 o 
  -1   6   7       34.70       44.56      9.37 o 
   0   6   7       12.44        9.00      6.58 o 
   1   6   7        1.79       -6.35      6.35 o 
   2   6   7       39.97       35.86      9.56 o 
  -3   7   7        6.85        1.35      6.32 o 
  -2   7   7       24.33       23.15     24.57 o 
  -1   7   7       41.87       53.54     19.38 o 
   0   7   7        3.94       -4.46      6.73 o 
   0  -8   8      149.32      131.83     28.49 o 
   1  -8   8        0.59       16.42     15.09 o 
  -2  -7   8        2.22        5.91     14.12 o 
  -1  -7   8        2.22       -5.80      6.19 o 
   0  -7   8       16.35       20.25      7.62 o 
   1  -7   8       26.44       19.02      6.43 o 
   2  -7   8        1.63       11.23      6.18 o 
   3  -7   8        1.09        3.49      5.34 o 
  -3  -6   8       49.20       61.14     15.15 o 
  -2  -6   8      108.44       99.35     14.67 o 
  -1  -6   8      134.32      137.01     33.08 o 
   0  -6   8      193.23      214.05     14.47 o 
   1  -6   8        9.08        6.46      2.78 o 
   2  -6   8        1.90        9.53     14.91 o 
   3  -6   8       94.03       96.22     14.91 o 
   4  -6   8       22.56       21.36      8.34 o 
  -4  -5   8      127.59      123.40     19.06 o 
  -3  -5   8        0.07        0.77      5.61 o 
  -2  -5   8      201.01      210.22     23.48 o 
  -1  -5   8      333.83      329.14     34.19 o 
   0  -5   8        5.31        1.11      5.10 o 
   1  -5   8        6.22        6.80      2.64 o 
   2  -5   8       14.12       13.71      6.40 o 
   3  -5   8      104.95       81.55      9.73 o 
   4  -5   8       35.03       37.17      8.09 o 
   5  -5   8       10.95       16.97      7.30 o 
  -4  -4   8       47.79       52.34     11.42 o 
  -3  -4   8      639.31      599.53     47.62 o 
  -2  -4   8      191.59      200.00     17.44 o 
  -1  -4   8      356.28      358.72     22.38 o 
   0  -4   8      847.27      887.07     37.79 o 
   1  -4   8        7.86        6.60      2.15 o 
   2  -4   8       26.61       28.94      7.18 o 
   3  -4   8       94.92       90.37      9.03 o 
   4  -4   8       17.85       30.44      8.27 o 
   5  -4   8      125.42      117.45     14.48 o 
  -5  -3   8       14.14       46.03     21.01 o 
  -4  -3   8      133.35      154.57     24.51 o 
  -3  -3   8       60.40       67.25      8.90 o 
  -2  -3   8      880.65      795.76    101.50 o 
  -1  -3   8      426.22      430.70     15.78 o 
   0  -3   8        8.31       13.54      2.84 o 
   1  -3   8       20.73       20.22      1.62 o 
   2  -3   8       84.99       74.91     14.91 o 
   3  -3   8      156.55      148.56     11.17 o 
   4  -3   8      226.30      212.93     24.45 o 
   5  -3   8       11.26       12.68      6.40 o 
  -5  -2   8        9.31       11.54     18.05 o 
  -4  -2   8       88.86      110.62     14.37 o 
  -3  -2   8     2611.69     2619.29    162.69 o 
  -2  -2   8      340.85      302.69     13.68 o 
  -1  -2   8     2824.08     2632.34    103.14 o 
   0  -2   8      433.17      425.08     21.25 o 
   1  -2   8     1541.60     1588.89    147.82 o 
   2  -2   8       33.05       38.95      7.91 o 
   3  -2   8      918.16      892.52     47.10 o 
   4  -2   8       12.07       22.63     20.94 o 
   5  -2   8      127.68      146.40     31.93 o 
  -5  -1   8       55.86       54.14     11.89 o 
  -4  -1   8        2.02        3.78      4.72 o 
  -3  -1   8       73.08       83.74      8.15 o 
  -2  -1   8      737.74      662.45     54.36 o 
  -1  -1   8      320.73      343.06      9.38 o 
   0  -1   8     2231.04     2293.28     84.63 o 
   1  -1   8      140.49      127.04      7.99 o 
   2  -1   8     1324.28     1271.57     31.12 o 
   3  -1   8      138.49      139.11     17.50 o 
   4  -1   8      250.30      240.65     37.18 o 
   5  -1   8        9.15        6.70      5.98 o 
  -6   0   8        0.01       11.86      7.98 o 
  -5   0   8        2.96       -1.05     10.50 o 
  -4   0   8      138.32      150.16     14.24 o 
  -3   0   8      296.21      278.77     22.00 o 
  -2   0   8      108.10      124.17      5.51 o 
  -1   0   8     3520.58     3299.63    105.51 o 
   0   0   8        1.60        7.44      2.63 o 
   1   0   8      792.03      757.99     25.81 o 
   2   0   8      405.78      398.20     12.90 o 
   3   0   8       22.90       25.55      3.09 o 
   4   0   8        7.38        9.16      3.01 o 
   5   0   8       52.31       63.07     10.31 o 
  -6   1   8       40.59       37.53      9.81 o 
  -5   1   8        3.19       -1.35      4.55 o 
  -4   1   8      104.13       91.23      9.04 o 
  -3   1   8      231.45      216.82      9.22 o 
  -2   1   8      242.14      221.48      8.16 o 
  -1   1   8       15.63       14.86      4.29 o 
   0   1   8     3489.22     2744.98    330.03 o 
   1   1   8      414.48      397.43     13.61 o 
   2   1   8      425.61      406.95     15.18 o 
   3   1   8      279.21      268.31     24.94 o 
   4   1   8       20.97       21.80      4.99 o 
  -6   2   8       23.20       36.16      9.06 o 
  -5   2   8       60.62       61.63      8.78 o 
  -4   2   8        2.57        4.84      2.69 o 
  -3   2   8       85.00       90.52      7.25 o 
  -2   2   8       27.37       26.38      2.50 o 
  -1   2   8     1729.51     1701.58    209.40 o 
   0   2   8      234.25      278.27     17.33 o 
   1   2   8     1275.10     1229.10     37.56 o 
   2   2   8      319.05      318.93     14.60 o 
   3   2   8       13.78       28.36     10.50 o 
   4   2   8        1.12        4.40      3.70 o 
  -5   3   8      198.17      178.18     19.56 o 
  -4   3   8       15.18       17.75      3.87 o 
  -3   3   8       21.39       20.96      3.63 o 
  -2   3   8      221.99      224.17     14.76 o 
  -1   3   8        4.05        6.54      4.89 o 
   0   3   8     2433.12     2391.88    128.30 o 
   1   3   8      283.98      269.30     12.50 o 
   2   3   8      736.38      814.44     50.47 o 
   3   3   8       68.66       84.37     12.08 o 
   4   3   8       52.83       49.32      8.11 o 
  -5   4   8        0.26       -0.97      6.64 o 
  -4   4   8       60.39       71.94     10.32 o 
  -3   4   8       13.80       20.91      6.82 o 
  -2   4   8       16.60       17.81      6.70 o 
  -1   4   8       27.99       29.42      8.81 o 
   0   4   8       50.32       56.45      7.48 o 
   1   4   8      205.21      214.48     17.21 o 
   2   4   8       61.69       59.07      9.60 o 
   3   4   8      110.09      104.12     14.06 o 
  -5   5   8       81.39       85.47     17.38 o 
  -4   5   8        1.62        5.50      6.10 o 
  -3   5   8       15.27        7.00      6.01 o 
  -2   5   8        1.74        1.92     10.44 o 
  -1   5   8       39.67       46.95      9.33 o 
   0   5   8      137.16      155.87     15.98 o 
   1   5   8       11.50       28.05      7.44 o 
   2   5   8      294.67      308.61     27.28 o 
  -4   6   8       52.84       43.79     10.66 o 
  -3   6   8        0.18       -0.95      7.00 o 
  -2   6   8        6.46       -1.78      6.52 o 
  -1   6   8       14.04       -0.45      9.42 o 
   0   6   8        2.04       12.22      6.67 o 
   1   6   8      102.32      115.20     17.44 o 
  -2   7   8       18.85       11.74     11.77 o 
  -1   7   8        8.11       24.08     14.43 o 
   1  -8   9       28.59       11.95     14.12 o 
  -2  -7   9       10.86       16.89      7.80 o 
  -1  -7   9      170.20      150.54     32.29 o 
   0  -7   9      148.42      160.85     15.18 o 
   1  -7   9       33.01       41.82      8.70 o 
   2  -7   9       16.39       14.95     12.19 o 
   3  -7   9       11.49       18.54      8.02 o 
  -3  -6   9        6.38       -5.09      6.72 o 
  -2  -6   9       16.14       26.00      7.66 o 
  -1  -6   9       63.03       57.68     12.33 o 
   0  -6   9        6.56        4.94      3.85 o 
   1  -6   9       75.71       77.67      9.94 o 
   2  -6   9       28.22       48.20      7.95 o 
   3  -6   9       25.41       34.49      8.32 o 
   4  -6   9        0.44        9.90     10.14 o 
  -4  -5   9        6.78        1.61     10.32 o 
  -3  -5   9        8.09       15.50      7.07 o 
  -2  -5   9        1.33        2.29      7.97 o 
  -1  -5   9      207.39      196.43     21.03 o 
   0  -5   9      505.01      506.00     23.40 o 
   1  -5   9        4.50        3.99      3.27 o 
   2  -5   9      583.21      649.85    164.60 o 
   3  -5   9      350.90      369.48     30.06 o 
   4  -5   9        6.01        9.25      5.74 o 
  -4  -4   9      156.42      134.71     27.40 o 
  -3  -4   9       95.23      114.85     22.70 o 
  -2  -4   9       10.76        6.93      2.59 o 
  -1  -4   9      214.19      206.16     11.56 o 
   0  -4   9      149.02      149.77     12.55 o 
   1  -4   9      858.31      872.62     39.45 o 
   2  -4   9       52.37       60.35     15.57 o 
   3  -4   9      151.72      159.89     13.86 o 
   4  -4   9      101.90      110.43     12.36 o 
   5  -4   9        1.05        1.92      5.17 o 
  -5  -3   9       18.66       17.72      8.70 o 
  -4  -3   9       12.50       12.39     15.57 o 
  -3  -3   9        1.41        8.23      6.76 o 
  -2  -3   9        6.40        0.43      1.69 o 
  -1  -3   9        6.47       13.40      2.66 o 
   0  -3   9      350.54      354.64     16.28 o 
   1  -3   9       46.57       47.16     11.35 o 
   2  -3   9      546.85      536.20     27.29 o 
   3  -3   9      287.56      285.21     18.78 o 
   4  -3   9        4.81       12.87      5.42 o 
   5  -3   9       57.11       54.66      9.67 o 
  -5  -2   9       57.99       50.87     12.43 o 
  -4  -2   9       21.21       30.30      8.16 o 
  -3  -2   9      103.01      112.43     12.68 o 
  -2  -2   9      140.54      133.37     12.80 o 
  -1  -2   9        7.66       11.00      1.89 o 
   0  -2   9        3.14        2.77      1.45 o 
   1  -2   9      883.89      953.97     86.44 o 
   2  -2   9       54.30       41.11      4.93 o 
   3  -2   9      103.38      106.04     10.44 o 
   4  -2   9      126.23      136.91     13.63 o 
   5  -2   9        2.61        6.03      6.27 o 
  -5  -1   9       20.24       22.30      9.28 o 
  -4  -1   9      568.15      558.66     98.27 o 
  -3  -1   9      708.71      730.47     43.69 o 
  -2  -1   9      308.22      309.08     20.52 o 
  -1  -1   9     1008.15      980.33     28.93 o 
   0  -1   9      740.95      737.10     42.49 o 
   1  -1   9      597.82      621.93     21.57 o 
   2  -1   9      677.80      662.32     29.78 o 
   3  -1   9       14.71       18.18      4.44 o 
   4  -1   9      209.67      206.04     16.09 o 
   5  -1   9       90.66       93.42     11.73 o 
  -6   0   9       23.25       35.24     11.89 o 
  -5   0   9      171.15      173.99     19.31 o 
  -4   0   9       43.85       42.47      8.87 o 
  -3   0   9     1297.35     1222.13     86.00 o 
  -2   0   9      693.43      779.33     27.78 o 
  -1   0   9      568.24      583.33     17.66 o 
   0   0   9     1127.85     1316.19     38.10 o 
   1   0   9      643.58      621.96     17.86 o 
   2   0   9       26.11       27.49      2.59 o 
   3   0   9     1292.01     1264.18     48.11 o 
   4   0   9      130.75      118.96     11.63 o 
   5   0   9      155.08      167.92     32.17 o 
  -6   1   9        7.57       12.16      6.95 o 
  -5   1   9       16.93       14.43      5.69 o 
  -4   1   9      640.98      545.45     82.09 o 
  -3   1   9      920.60      930.85     34.91 o 
  -2   1   9      438.79      432.70     16.48 o 
  -1   1   9      580.81      572.33     24.99 o 
   0   1   9       10.40       14.32      3.16 o 
   1   1   9       34.41       28.53      2.59 o 
   2   1   9      590.73      582.08     21.09 o 
   3   1   9       12.05       13.22      3.36 o 
   4   1   9      395.13      376.42     20.57 o 
   5   1   9       97.13       79.43     16.06 o 
  -6   2   9      157.17      120.72     15.43 o 
  -5   2   9       89.89       97.58     23.90 o 
  -4   2   9        1.65        0.08      2.26 o 
  -3   2   9      331.45      349.33     18.15 o 
  -2   2   9      197.25      180.81      7.37 o 
  -1   2   9      497.82      540.05     57.92 o 
   0   2   9      245.12      235.77      9.08 o 
   1   2   9      118.82      104.42      5.78 o 
   2   2   9       80.29       70.51      5.19 o 
   3   2   9      490.22      505.68     26.09 o 
   4   2   9       75.55       60.06      9.29 o 
  -5   3   9        4.84        5.79      6.88 o 
  -4   3   9       97.36       87.49      7.43 o 
  -3   3   9       46.69       53.28      4.68 o 
  -2   3   9      559.33      621.70     37.59 o 
  -1   3   9      359.44      354.85     23.06 o 
   0   3   9      200.52      205.84     14.44 o 
   1   3   9       14.28       13.69      2.35 o 
   2   3   9      172.29      175.26     12.44 o 
   3   3   9       30.45       35.77      5.81 o 
  -5   4   9        0.24       -7.85      8.33 o 
  -4   4   9      115.97      111.73     12.35 o 
  -3   4   9      334.30      340.93     26.55 o 
  -2   4   9       70.18       72.33      9.39 o 
  -1   4   9      868.94      870.95     54.74 o 
   0   4   9      265.55      255.51     19.30 o 
   1   4   9      460.77      466.33     33.47 o 
   2   4   9       79.54       97.77     12.18 o 
   3   4   9      112.41      112.74     13.74 o 
  -4   5   9        0.19        4.70      5.85 o 
  -3   5   9       52.99       62.27     20.82 o 
  -2   5   9       73.87       93.64     27.77 o 
  -1   5   9       33.07       37.54      9.84 o 
   0   5   9      148.55      157.06     18.41 o 
   1   5   9       81.32       82.82     12.50 o 
   2   5   9       11.61       14.29      7.79 o 
  -4   6   9       62.50       71.46     13.47 o 
  -3   6   9       25.23       22.14      8.96 o 
  -2   6   9       10.61       -0.14     11.77 o 
  -1   6   9      117.51      112.55     15.65 o 
   0   6   9      158.86      137.59     18.23 o 
   1   6   9       10.38       16.48      8.69 o 
  -2  -7  10        1.38        7.06      6.91 o 
  -1  -7  10      205.30      210.95     53.84 o 
   0  -7  10       71.76       79.19     12.17 o 
   1  -7  10        4.33        2.07      7.73 o 
   2  -7  10        1.25        2.90      5.39 o 
   3  -7  10       37.42       30.14      9.90 o 
  -3  -6  10      150.38      147.68     20.20 o 
  -2  -6  10       23.90       32.53      8.74 o 
  -1  -6  10       19.27       11.92      4.80 o 
   0  -6  10      115.46      119.95     10.16 o 
   1  -6  10        6.82       17.36      5.69 o 
   2  -6  10        2.59        5.14      5.49 o 
   3  -6  10        3.74        6.53      7.18 o 
   4  -6  10        5.63       14.89     22.57 o 
  -4  -5  10       32.66       39.49     13.64 o 
  -3  -5  10        0.10        4.01      8.57 o 
  -2  -5  10      150.23      176.02     26.02 o 
  -1  -5  10      163.69      170.02     22.81 o 
   0  -5  10       12.59        9.49      9.66 o 
   1  -5  10      149.63      161.05     17.93 o 
   2  -5  10        4.06        1.17      4.72 o 
   3  -5  10       21.95       31.77      7.60 o 
   4  -5  10        3.87        4.57     10.08 o 
  -4  -4  10       29.93       42.37     14.31 o 
  -3  -4  10      564.10      599.63     49.18 o 
  -2  -4  10       58.68       60.91     16.12 o 
  -1  -4  10      897.12     1008.10     46.14 o 
   0  -4  10     1284.60     1257.52     53.61 o 
   1  -4  10       19.35       23.55      4.82 o 
   2  -4  10      673.44      684.01     38.87 o 
   3  -4  10       22.49       18.58      8.57 o 
   4  -4  10        0.97       13.99      5.97 o 
   5  -4  10        0.66        0.83      5.42 o 
  -5  -3  10        2.97        1.89     11.41 o 
  -4  -3  10       31.87       37.93      9.42 o 
  -3  -3  10       16.36       28.06      7.76 o 
  -2  -3  10     1056.32     1048.49    131.14 o 
  -1  -3  10      254.53      268.87     10.96 o 
   0  -3  10      971.63     1001.48     33.42 o 
   1  -3  10      511.91      615.35    125.91 o 
   2  -3  10      252.19      248.06     16.21 o 
   3  -3  10       61.32       59.39      8.81 o 
   4  -3  10       71.64       55.98      9.39 o 
   5  -3  10       47.38       42.02      9.37 o 
  -5  -2  10        0.63       -6.55      7.57 o 
  -4  -2  10       12.53       19.60     14.91 o 
  -3  -2  10       91.70       87.83     12.62 o 
  -2  -2  10        7.17        4.77      1.97 o 
  -1  -2  10     1390.52     1294.81     44.78 o 
   0  -2  10      558.30      513.86     15.98 o 
   1  -2  10      531.78      535.93     23.91 o 
   2  -2  10     1529.51     1473.29     72.76 o 
   3  -2  10       28.84       36.73      5.82 o 
   4  -2  10       10.81       11.07     16.18 o 
   5  -2  10       45.33       61.90     21.43 o 
  -5  -1  10       11.26        7.13      6.75 o 
  -4  -1  10       48.09       44.24      8.62 o 
  -3  -1  10      138.04      159.27     13.44 o 
  -2  -1  10      208.09      198.89     22.01 o 
  -1  -1  10      223.62      258.57      9.12 o 
   0  -1  10     2260.08     2225.82    167.51 o 
   1  -1  10      130.56      115.99      6.69 o 
   2  -1  10       83.93       82.65      7.32 o 
   3  -1  10       55.07       55.33      8.87 o 
   4  -1  10       40.51       56.07     12.43 o 
   5  -1  10        2.68        4.05      5.40 o 
  -5   0  10        3.08        3.44      6.52 o 
  -4   0  10       19.83       27.28      6.99 o 
  -3   0  10       13.88       11.01      4.84 o 
  -2   0  10        3.71        6.59      3.82 o 
  -1   0  10     1239.50     1251.18     41.17 o 
   0   0  10      900.24      898.18     34.77 o 
   1   0  10     1417.85     1280.99     73.12 o 
   2   0  10      832.26      844.63     41.53 o 
   3   0  10       80.49       72.90      4.76 o 
   4   0  10      202.63      181.24     15.06 o 
  -5   1  10      101.78       95.58     22.76 o 
  -4   1  10        1.64        5.32      5.05 o 
  -3   1  10       23.67       27.11      4.23 o 
  -2   1  10      145.44      133.20      6.86 o 
  -1   1  10        8.94        5.87      2.56 o 
   0   1  10     2273.80     2804.16    333.73 o 
   1   1  10      490.58      482.37     16.51 o 
   2   1  10      825.71      785.19     28.78 o 
   3   1  10      388.05      398.75     24.61 o 
   4   1  10       14.43       14.50      5.29 o 
  -5   2  10        5.74       11.71      8.15 o 
  -4   2  10      147.22      152.03      9.61 o 
  -3   2  10        6.83       11.80      4.63 o 
  -2   2  10        2.58        0.42      2.92 o 
  -1   2  10      466.46      452.25     14.74 o 
   0   2  10      466.93      496.45     14.38 o 
   1   2  10      954.49      883.32     46.21 o 
   2   2  10      382.46      379.09     18.43 o 
   3   2  10      264.82      235.37     13.69 o 
   4   2  10      173.27      145.83     31.27 o 
  -5   3  10       10.30        8.57      8.09 o 
  -4   3  10        2.13       20.46     14.61 o 
  -3   3  10       19.73       31.82      3.72 o 
  -2   3  10        4.29        5.03      4.17 o 
  -1   3  10       41.49       57.53      8.44 o 
   0   3  10        8.99       12.97      4.59 o 
   1   3  10       69.40       68.05      8.16 o 
   2   3  10      285.81      279.25     14.51 o 
   3   3  10      293.45      300.08     22.45 o 
  -5   4  10       32.79       37.91     13.16 o 
  -4   4  10      171.53      185.58     18.01 o 
  -3   4  10       26.08       28.17     10.93 o 
  -2   4  10      192.77      195.08     18.34 o 
  -1   4  10        1.64        0.68      3.99 o 
   0   4  10        3.04        8.35      5.19 o 
   1   4  10      225.82      230.05     20.54 o 
   2   4  10      146.84      158.25     18.42 o 
   3   4  10       97.66       98.40     13.26 o 
  -4   5  10       61.69       73.77     11.88 o 
  -3   5  10      338.50      342.93     33.62 o 
  -2   5  10        0.80        5.51      7.48 o 
  -1   5  10       82.10       67.34     10.99 o 
   0   5  10       11.17       14.30     12.25 o 
   1   5  10       15.27        9.65     14.06 o 
   2   5  10      132.07      144.53     19.79 o 
  -3   6  10       10.16       23.51      9.90 o 
  -2   6  10       76.21       97.53     24.20 o 
  -1   6  10        2.32       -1.93      5.93 o 
   0   6  10       10.07       11.21      7.42 o 
   1   6  10       77.52       88.87     15.23 o 
  -1  -7  11        3.17       -4.23     11.59 o 
   0  -7  11      100.54       96.71     15.07 o 
   1  -7  11       28.22       29.42      7.67 o 
   2  -7  11       89.47       85.01     13.89 o 
   3  -7  11      117.50       98.25     15.76 o 
  -3  -6  11       11.90        8.49      7.76 o 
  -2  -6  11       11.08        0.41     12.92 o 
  -1  -6  11        3.19        4.45      4.17 o 
   0  -6  11       56.94       72.29      6.73 o 
   1  -6  11       72.05       60.74      9.30 o 
   2  -6  11       12.94       23.17     11.77 o 
   3  -6  11       33.03       34.47     21.01 o 
  -3  -5  11       88.50       83.42     15.95 o 
  -2  -5  11        0.47       15.21     11.83 o 
  -1  -5  11       46.08       50.11      9.31 o 
   0  -5  11       25.39       45.43     10.62 o 
   1  -5  11       40.31       33.53      6.66 o 
   2  -5  11      137.73      138.72     21.07 o 
   3  -5  11       16.04       33.71      9.72 o 
   4  -5  11       40.32       33.22     13.94 o 
  -4  -4  11        6.61       -0.76      7.04 o 
  -3  -4  11       11.50        4.15      6.29 o 
  -2  -4  11       84.88       98.91     12.70 o 
  -1  -4  11      412.41      408.95     20.77 o 
   0  -4  11      197.44      186.80      9.22 o 
   1  -4  11       56.80       53.81      7.91 o 
   2  -4  11      113.98       94.28     15.57 o 
   3  -4  11      228.57      214.09     17.73 o 
   4  -4  11      135.56      128.34     14.87 o 
  -5  -3  11        5.97        2.89      7.24 o 
  -4  -3  11      435.99      417.23     40.33 o 
  -3  -3  11      667.60      700.78     54.74 o 
  -2  -3  11       28.99       18.74      5.81 o 
  -1  -3  11      219.20      210.29     11.98 o 
   0  -3  11        4.84        9.34      4.62 o 
   1  -3  11        3.65        7.81      3.84 o 
   2  -3  11      344.44      338.58     39.84 o 
   3  -3  11       15.60       16.57      5.38 o 
   4  -3  11       32.10       22.89      6.70 o 
   5  -3  11       69.01       73.69     11.59 o 
  -5  -2  11       30.96       32.33     12.06 o 
  -4  -2  11      292.46      279.78     29.15 o 
  -3  -2  11        9.69       28.58      6.86 o 
  -2  -2  11      379.77      338.71     35.84 o 
  -1  -2  11        5.17        3.95      2.23 o 
   0  -2  11      459.22      435.00     21.15 o 
   1  -2  11      391.86      427.97     32.96 o 
   2  -2  11      327.16      336.01     19.55 o 
   3  -2  11      428.18      405.08     25.30 o 
   4  -2  11      150.88      145.03     14.04 o 
   5  -2  11       24.07       16.44      6.82 o 
  -5  -1  11        0.12       -1.49      6.22 o 
  -4  -1  11      261.29      281.13     51.13 o 
  -3  -1  11      381.25      393.46     43.34 o 
  -2  -1  11      491.92      495.63     55.42 o 
  -1  -1  11     1020.28      985.77     34.53 o 
   0  -1  11        3.49        5.75      3.23 o 
   1  -1  11      706.66      654.70     69.56 o 
   2  -1  11       49.49       56.49      7.24 o 
   3  -1  11       75.88       77.86      8.67 o 
   4  -1  11      127.88      114.89     12.35 o 
   5  -1  11       68.71       73.77     10.50 o 
  -5   0  11        5.81       19.05     14.73 o 
  -4   0  11        0.69       -5.26      5.26 o 
  -3   0  11      314.01      276.53     14.78 o 
  -2   0  11      473.03      496.15     37.93 o 
  -1   0  11      603.85      627.15     21.18 o 
   0   0  11      837.32      818.33     25.25 o 
   1   0  11       26.07       28.56      4.83 o 
   2   0  11      465.13      438.65     22.38 o 
   3   0  11       84.61       88.59      9.58 o 
   4   0  11       85.81      100.71     12.35 o 
  -5   1  11       19.77       16.17      8.93 o 
  -4   1  11      106.11      113.47     21.97 o 
  -3   1  11       80.35       78.06      5.60 o 
  -2   1  11      640.01      669.76     26.15 o 
  -1   1  11     1534.08     1446.58     66.96 o 
   0   1  11       22.84       23.91      7.51 o 
   1   1  11      848.93      814.03     29.85 o 
   2   1  11       57.69       42.93      9.32 o 
   3   1  11       53.74       49.48      5.06 o 
   4   1  11       66.00       76.11      9.76 o 
  -5   2  11        1.78       -2.84      4.98 o 
  -4   2  11       25.20       26.52      4.32 o 
  -3   2  11      529.32      499.89     27.96 o 
  -2   2  11      555.06      541.45     20.84 o 
  -1   2  11     1267.96     1327.18     46.33 o 
   0   2  11     1480.74     1431.16     45.29 o 
   1   2  11      128.28      118.20      5.76 o 
   2   2  11      320.99      322.70     23.04 o 
   3   2  11       54.38       38.22      5.53 o 
   4   2  11       78.44       75.69     12.49 o 
  -5   3  11       13.58        1.45      8.57 o 
  -4   3  11       18.63       20.83      6.00 o 
  -3   3  11        2.05       -2.70      7.00 o 
  -2   3  11      288.67      313.33     23.57 o 
  -1   3  11      738.07      882.26    139.85 o 
   0   3  11      207.10      196.19     15.73 o 
   1   3  11      447.70      455.68     30.77 o 
   2   3  11       52.24       48.93     15.21 o 
   3   3  11       88.37       80.78     10.37 o 
  -5   4  11       10.71       11.35      9.66 o 
  -4   4  11       53.06       49.85      9.11 o 
  -3   4  11       37.07       39.99      8.59 o 
  -2   4  11       16.49       16.28      6.14 o 
  -1   4  11      171.08      191.02     29.64 o 
   0   4  11      190.16      212.80     22.64 o 
   1   4  11      112.06      124.61     13.77 o 
   2   4  11      205.74      289.39     51.91 o 
   3   4  11        3.27       11.45      6.47 o 
  -4   5  11       16.42       21.88      7.94 o 
  -3   5  11       44.06       48.51     10.86 o 
  -2   5  11       35.22       39.59      9.26 o 
  -1   5  11       15.24       21.67      7.07 o 
   0   5  11       50.86       62.56     11.34 o 
   1   5  11      190.82      189.76     21.05 o 
   2   5  11        0.87        6.75     17.14 o 
  -3   6  11        0.89        5.95      7.68 o 
  -2   6  11       12.20       17.50      9.33 o 
  -1   6  11       40.63       55.41     11.77 o 
   0   6  11       24.65       38.49     10.83 o 
  -1  -7  12       43.06       93.56     23.78 o 
   0  -7  12       27.23       33.02      9.08 o 
   1  -7  12        5.54        4.80      5.51 o 
   2  -7  12       26.82       34.41     12.07 o 
  -2  -6  12        2.87       12.90      7.89 o 
  -1  -6  12       54.33       50.69      9.02 o 
   0  -6  12      171.59      173.66     16.46 o 
   1  -6  12        0.15        6.39     10.68 o 
   2  -6  12      143.46      146.27     17.60 o 
   3  -6  12       30.77       41.88     11.19 o 
  -3  -5  12        5.02       12.01      8.27 o 
  -2  -5  12      222.52      240.24     24.68 o 
  -1  -5  12       88.70       91.20      8.42 o 
   0  -5  12      178.09      124.27     14.95 o 
   1  -5  12      637.36      622.49     96.88 o 
   2  -5  12       16.15       35.86     11.41 o 
   3  -5  12       88.30       93.90     12.40 o 
   4  -5  12        0.14        2.54      5.85 o 
  -4  -4  12        4.22       -0.48     10.38 o 
  -3  -4  12       24.82       27.20      9.29 o 
  -2  -4  12       31.62       36.55      8.73 o 
  -1  -4  12      500.74      511.51     37.62 o 
   0  -4  12      393.82      349.96     34.28 o 
   1  -4  12      114.23      110.22     16.18 o 
   2  -4  12      689.23      696.25     52.45 o 
   3  -4  12       39.42       42.25      9.05 o 
   4  -4  12       10.82       24.83     11.65 o 
  -4  -3  12        2.97       10.45     14.79 o 
  -3  -3  12       64.92       65.22     15.75 o 
  -2  -3  12      195.41      175.32     32.26 o 
  -1  -3  12        4.81        6.96      5.10 o 
   0  -3  12     1083.63     1012.98     83.92 o 
   1  -3  12      840.10      953.48    278.38 o 
   2  -3  12        2.71      133.89     78.95 o 
   3  -3  12      310.38      297.64     23.90 o 
   4  -3  12        6.22       -1.28      6.64 o 
  -5  -2  12        6.85       16.66      9.30 o 
  -4  -2  12       30.40       37.77      9.99 o 
  -3  -2  12        2.47        9.51      5.58 o 
  -2  -2  12        8.78       10.33      2.45 o 
  -1  -2  12      442.06      434.68     17.23 o 
   0  -2  12      432.55      389.06     26.77 o 
   1  -2  12      118.13      140.69     10.19 o 
   2  -2  12      155.22      155.34     12.79 o 
   3  -2  12        0.75       -4.41      4.41 o 
   4  -2  12       78.91       76.78     12.49 o 
  -5  -1  12       28.37       43.54     11.67 o 
  -4  -1  12        8.06       13.15      6.44 o 
  -3  -1  12       28.76       31.47      7.16 o 
  -2  -1  12       52.74       54.49      6.35 o 
  -1  -1  12      557.41      529.74     20.58 o 
   0  -1  12      515.69      476.01     43.90 o 
   1  -1  12      617.92      564.44     53.36 o 
   2  -1  12      590.76      540.81     30.03 o 
   3  -1  12      667.58      642.16     40.68 o 
   4  -1  12        4.03       11.74      5.59 o 
  -5   0  12       39.45       42.59     10.40 o 
  -4   0  12      436.02      452.02     68.45 o 
  -3   0  12       33.43       36.17      4.39 o 
  -2   0  12       91.51      101.78      8.60 o 
  -1   0  12       42.38       43.42      3.86 o 
   0   0  12       84.21       82.21      4.83 o 
   1   0  12      583.12      604.82     21.65 o 
   2   0  12      396.03      389.15     17.00 o 
   3   0  12      141.55      124.42     11.63 o 
   4   0  12      304.62      309.25     37.97 o 
  -5   1  12       62.65       58.99     18.23 o 
  -4   1  12        3.31        1.88      4.52 o 
  -3   1  12       86.70       85.28      6.23 o 
  -2   1  12        1.49        1.64      2.53 o 
  -1   1  12       21.00       18.33      3.41 o 
   0   1  12       95.92      118.37     11.82 o 
   1   1  12      246.28      246.74     11.14 o 
   2   1  12      553.40      509.90     20.39 o 
   3   1  12      483.40      494.04     51.67 o 
   4   1  12        5.56       15.50      6.25 o 
  -5   2  12        3.34        0.97      4.90 o 
  -4   2  12      178.90      189.84     16.10 o 
  -3   2  12       37.25       33.90      6.24 o 
  -2   2  12      106.36      115.13      6.86 o 
  -1   2  12      234.64      240.50     15.12 o 
   0   2  12       24.77       24.77      2.47 o 
   1   2  12       56.95       72.05      9.21 o 
   2   2  12      278.85      288.22     14.35 o 
   3   2  12       61.14       67.37      7.13 o 
  -5   3  12       11.66        2.90      9.30 o 
  -4   3  12       33.31       38.39      7.82 o 
  -3   3  12      424.35      444.58     32.71 o 
  -2   3  12        4.37        7.99      4.95 o 
  -1   3  12      165.18      189.66     30.30 o 
   0   3  12       85.90       86.78     11.14 o 
   1   3  12      260.75      288.67     22.44 o 
   2   3  12       66.28       69.26      9.68 o 
   3   3  12      238.32      246.44     20.87 o 
  -4   4  12       72.87       70.19     10.91 o 
  -3   4  12        0.87        7.93     10.56 o 
  -2   4  12      300.99      317.76     29.25 o 
  -1   4  12        0.53        7.54      6.41 o 
   0   4  12      182.25      184.16     18.40 o 
   1   4  12        6.41       16.68      8.21 o 
   2   4  12      138.47      137.76     20.64 o 
  -4   5  12       63.68       52.97     21.85 o 
  -3   5  12       45.35       49.97     10.33 o 
  -2   5  12       28.18       42.80      9.69 o 
  -1   5  12      215.52      223.38     34.89 o 
   0   5  12        0.31       -1.32      5.52 o 
   1   5  12       41.41       31.71      9.43 o 
  -2   6  12       64.12       66.39     13.21 o 
  -1   6  12       12.68       11.26      7.85 o 
  -1  -7  13        3.70        1.33     10.14 o 
   0  -7  13        7.79        1.04      5.85 o 
   1  -7  13        8.00        9.84      6.58 o 
   2  -7  13       42.22       46.32     10.60 o 
  -2  -6  13        2.61       10.99     10.80 o 
  -1  -6  13       10.15       19.35      8.15 o 
   0  -6  13       49.69       44.37     10.62 o 
   1  -6  13       93.68       91.86     14.50 o 
   2  -6  13       42.59       39.37      9.43 o 
   3  -6  13       59.68       44.70     18.59 o 
  -3  -5  13       48.69       55.05     13.79 o 
  -2  -5  13        6.91        8.81      7.10 o 
  -1  -5  13      106.27      102.95     12.18 o 
   0  -5  13       76.74       64.52      8.58 o 
   1  -5  13        6.49       10.81     10.20 o 
   2  -5  13        0.18        0.62      5.16 o 
   3  -5  13        0.74        2.39     11.71 o 
   4  -5  13        1.71        4.64      7.36 o 
  -4  -4  13       61.08       55.14     14.49 o 
  -3  -4  13       47.23       56.97     13.09 o 
  -2  -4  13      210.42      256.09     39.90 o 
  -1  -4  13       48.67       48.98      8.06 o 
   0  -4  13       65.70       63.32      5.90 o 
   1  -4  13        2.44        5.91      4.39 o 
   2  -4  13        9.49        8.05      5.11 o 
   3  -4  13       64.47       61.67     10.41 o 
   4  -4  13        5.53        9.26      6.31 o 
  -4  -3  13        9.11       31.42     12.43 o 
  -3  -3  13      307.16      336.42     32.50 o 
  -2  -3  13        5.64        7.10      2.96 o 
  -1  -3  13      854.27      838.23     37.90 o 
   0  -3  13      158.33      147.64     14.77 o 
   1  -3  13      659.96      662.19     77.38 o 
   2  -3  13       70.09       78.79     14.43 o 
   3  -3  13        3.73        0.55      9.60 o 
   4  -3  13       96.53       88.50     13.25 o 
  -5  -2  13        0.56        3.77      8.45 o 
  -4  -2  13        5.67        4.37      6.77 o 
  -3  -2  13      137.26      148.58     31.33 o 
  -2  -2  13      187.88      154.11     19.42 o 
  -1  -2  13       42.61       54.34      5.15 o 
   0  -2  13      394.19      399.85     23.76 o 
   1  -2  13      304.74      379.87     71.29 o 
   2  -2  13        8.82        8.44      4.69 o 
   3  -2  13       24.89       17.54      6.34 o 
   4  -2  13       23.13       34.49      8.17 o 
  -5  -1  13        1.19       -1.28      6.65 o 
  -4  -1  13        1.32       30.66     12.07 o 
  -3  -1  13      110.72      100.31     11.75 o 
  -2  -1  13      201.34      214.31     25.47 o 
  -1  -1  13     1177.33     1117.59     46.52 o 
   0  -1  13        3.47        6.69      3.45 o 
   1  -1  13      511.75      539.87     30.57 o 
   2  -1  13       49.33       36.90      6.34 o 
   3  -1  13      123.52      117.19     11.97 o 
   4  -1  13        3.28        2.94      4.81 o 
  -5   0  13        0.78        4.47     11.23 o 
  -4   0  13       25.89       24.27      7.53 o 
  -3   0  13      123.42      112.85     14.12 o 
  -2   0  13      430.33      449.16     41.08 o 
  -1   0  13      264.26      268.33     14.11 o 
   0   0  13     1608.43     1672.89     74.68 o 
   1   0  13       44.28       37.75      4.68 o 
   2   0  13      563.12      572.85     41.77 o 
   3   0  13       56.49       58.38      8.10 o 
   4   0  13       67.16       62.17     10.24 o 
  -5   1  13        5.05        6.23      5.79 o 
  -4   1  13        3.98       -1.22      4.95 o 
  -3   1  13       15.01       19.51      4.19 o 
  -2   1  13      429.66      475.19     21.86 o 
  -1   1  13     1638.26     1636.94     93.17 o 
   0   1  13      242.63      243.75     10.61 o 
   1   1  13     1203.78     1140.43     41.99 o 
   2   1  13        0.17        4.48      3.56 o 
   3   1  13      324.05      287.18     22.60 o 
   4   1  13        2.89       11.71      5.79 o 
  -5   2  13        0.90        3.62      8.57 o 
  -4   2  13       26.79       14.52      5.76 o 
  -3   2  13      102.77      103.99     10.96 o 
  -2   2  13      165.01      156.44      9.15 o 
  -1   2  13       28.24       22.94      3.09 o 
   0   2  13      882.48      862.78    110.32 o 
   1   2  13       45.57       56.27      7.86 o 
   2   2  13      692.42      632.66     27.42 o 
   3   2  13       50.89       42.74     13.64 o 
  -5   3  13        2.87       -2.90      9.90 o 
  -4   3  13        0.83        7.88      5.29 o 
  -3   3  13       15.08       12.63      5.71 o 
  -2   3  13       23.71       43.66     11.53 o 
  -1   3  13        3.77       14.58      8.81 o 
   0   3  13      172.89      133.95     12.71 o 
   1   3  13      463.55      526.60     38.13 o 
   2   3  13        0.42       -1.65      5.30 o 
   3   3  13       96.46       90.54     18.95 o 
  -4   4  13       41.55       47.46     10.32 o 
  -3   4  13        9.13       17.40      7.13 o 
  -2   4  13        2.64       14.21     15.81 o 
  -1   4  13       12.88        4.91      6.44 o 
   0   4  13      160.88      162.28     17.84 o 
   1   4  13       10.16        7.14      6.29 o 
   2   4  13      231.04      223.83     21.95 o 
  -3   5  13        1.92       -0.18      7.61 o 
  -2   5  13        0.02       19.27     19.62 o 
  -1   5  13       11.57       25.62     17.81 o 
   0   5  13       82.90       85.40     14.28 o 
   1   5  13      142.16      136.72     18.43 o 
   0  -7  14        0.25       -5.19      9.90 o 
   1  -7  14      119.96       94.03     15.33 o 
  -2  -6  14       36.82       27.77     15.57 o 
  -1  -6  14       34.18       54.57     17.26 o 
   0  -6  14      119.49      114.86     15.98 o 
   1  -6  14       14.21       19.56      7.66 o 
   2  -6  14      108.24      105.98     30.00 o 
   3  -6  14       30.03       24.39     15.15 o 
  -3  -5  14        2.33       -2.86      8.03 o 
  -2  -5  14       19.28       13.94      8.83 o 
  -1  -5  14        7.37       11.40      4.89 o 
   0  -5  14      118.61      106.60     11.49 o 
   1  -5  14       63.51       63.14      9.79 o 
   2  -5  14       14.62        6.51      5.72 o 
   3  -5  14      224.03      209.93     34.10 o 
  -4  -4  14       75.87       83.71     19.11 o 
  -3  -4  14       60.98       57.28     12.99 o 
  -2  -4  14       10.44       23.79     15.87 o 
  -1  -4  14       47.29       43.12      6.34 o 
   0  -4  14        7.49        8.22     11.95 o 
   1  -4  14      159.06      147.92     26.80 o 
   2  -4  14      173.88      196.59     45.15 o 
   3  -4  14       24.31       51.24     10.19 o 
   4  -4  14       63.97       54.02     10.64 o 
  -4  -3  14       55.32       70.89     15.62 o 
  -3  -3  14        1.70        8.37      7.25 o 
  -2  -3  14        7.51       12.25      9.48 o 
  -1  -3  14       17.13       27.98      5.47 o 
   0  -3  14      336.62      349.98     54.08 o 
   1  -3  14      350.55      357.57     38.99 o 
   2  -3  14      168.00      167.27     20.58 o 
   3  -3  14      429.86      376.32     28.46 o 
   4  -3  14       39.02       53.62     10.24 o 
  -4  -2  14      102.01      118.39     17.57 o 
  -3  -2  14       17.44       22.20     11.23 o 
  -2  -2  14       83.25       72.98      5.88 o 
  -1  -2  14       26.79       27.16      4.27 o 
   0  -2  14      250.24      239.73     17.18 o 
   1  -2  14      135.86      157.62     31.93 o 
   2  -2  14      476.16      518.01     35.10 o 
   3  -2  14        9.34       13.47      8.21 o 
   4  -2  14      201.30      172.47     25.65 o 
  -5  -1  14       31.29       34.12     12.27 o 
  -4  -1  14        4.52       -1.49      7.36 o 
  -3  -1  14      101.92      104.66     31.39 o 
  -2  -1  14        0.33       18.47      9.17 o 
  -1  -1  14       40.89       53.37      7.80 o 
   0  -1  14       29.48       36.88      7.73 o 
   1  -1  14      427.07      532.14     54.57 o 
   2  -1  14      104.71      112.82     11.28 o 
   3  -1  14      404.29      388.31     28.58 o 
   4  -1  14       17.62       13.43     10.44 o 
  -5   0  14        2.39        9.63      7.55 o 
  -4   0  14       49.73       64.16     15.03 o 
  -3   0  14        1.01       -2.80      2.80 o 
  -2   0  14      150.89      170.23     18.30 o 
  -1   0  14      117.31      109.36      8.22 o 
   0   0  14       49.12       57.03      9.17 o 
   1   0  14       29.00       21.03      3.12 o 
   2   0  14       90.56      100.58     10.00 o 
   3   0  14       26.75       27.98      6.30 o 
   4   0  14       48.44       43.38      9.49 o 
  -5   1  14        0.29        4.17      7.42 o 
  -4   1  14       40.12       51.01     12.55 o 
  -3   1  14      385.94      406.93     23.01 o 
  -2   1  14       14.02       14.43      4.48 o 
  -1   1  14      242.88      267.69     23.63 o 
   0   1  14      156.56      155.42     10.26 o 
   1   1  14       72.14       84.19      6.36 o 
   2   1  14        0.42       -4.15      4.15 o 
   3   1  14      188.43      204.43     17.06 o 
  -5   2  14        8.50       11.35     10.38 o 
  -4   2  14      100.39       70.50     15.57 o 
  -3   2  14        4.51        0.82      4.67 o 
  -2   2  14      765.55      797.87     37.12 o 
  -1   2  14       98.86      113.03     11.84 o 
   0   2  14      235.77      219.98     33.57 o 
   1   2  14       35.93       37.15      6.58 o 
   2   2  14      128.50      135.81     13.16 o 
   3   2  14        4.30        8.21      9.54 o 
  -4   3  14       18.80       21.01     10.38 o 
  -3   3  14      143.81      149.62     15.53 o 
  -2   3  14       14.97       16.15      5.91 o 
  -1   3  14      415.24      433.37     32.29 o 
   0   3  14       40.76       57.40     11.14 o 
   1   3  14      166.12      162.51     16.54 o 
   2   3  14       20.40       38.18      7.96 o 
  -4   4  14        3.72        0.60      7.97 o 
  -3   4  14       33.44       33.45      8.87 o 
  -2   4  14      140.28      156.96     27.52 o 
  -1   4  14        9.10        9.76      6.25 o 
   0   4  14      176.86      179.97     17.64 o 
   1   4  14       51.71       58.63     11.57 o 
  -3   5  14        5.48        3.90      6.30 o 
  -2   5  14        0.30       -0.76      6.01 o 
  -1   5  14      111.88      149.04     22.25 o 
   0   5  14       24.19       44.30     10.09 o 
  -2  -6  15       14.61       19.92     14.97 o 
   0  -6  15       36.82       17.88     13.04 o 
   1  -6  15       17.60       22.11      8.17 o 
   2  -6  15        6.24       14.01     20.28 o 
  -3  -5  15       49.24       43.91     12.28 o 
  -2  -5  15        2.31       -1.74      9.42 o 
  -1  -5  15      137.81      130.54     15.42 o 
   0  -5  15      126.77      125.17     14.28 o 
   1  -5  15       29.90       28.93      7.76 o 
   2  -5  15       42.84       52.14     10.28 o 
   3  -5  15       25.11       33.00     10.71 o 
  -3  -4  15       54.57       40.81     12.04 o 
  -2  -4  15       77.61       97.35     24.02 o 
  -1  -4  15       31.33       39.17      8.41 o 
   0  -4  15      485.95      489.95     75.99 o 
   1  -4  15      268.78      301.26     40.92 o 
   2  -4  15       36.16       32.06      9.30 o 
   3  -4  15        0.37       16.42     13.40 o 
  -4  -3  15        0.38       -5.74      8.26 o 
  -3  -3  15        6.89        9.83      9.05 o 
  -2  -3  15       64.63       81.17     28.01 o 
  -1  -3  15      356.01      330.31     27.77 o 
   0  -3  15      281.26      246.61     34.16 o 
   1  -3  15        3.26        4.34     10.74 o 
   2  -3  15      198.39      216.74     18.61 o 
   3  -3  15        4.46       -6.01      6.01 o 
   4  -3  15        2.88       29.21     10.99 o 
  -4  -2  15        5.85        7.57     13.76 o 
  -3  -2  15       37.55       29.65      8.32 o 
  -2  -2  15      439.23      369.79     47.55 o 
  -1  -2  15        4.35        7.34      3.49 o 
   0  -2  15      551.02      550.13     51.96 o 
   1  -2  15       36.00       53.70     10.20 o 
   2  -2  15      248.41      253.19     21.51 o 
   3  -2  15       93.63       92.71     13.06 o 
   4  -2  15        4.43        7.03      6.28 o 
  -4  -1  15       39.78       49.17     11.58 o 
  -3  -1  15       44.50       33.53      7.68 o 
  -2  -1  15       76.11       60.24      6.88 o 
  -1  -1  15      428.88      418.92     30.44 o 
   0  -1  15       19.02       16.20      3.00 o 
   1  -1  15      617.12      816.29     97.48 o 
   2  -1  15      192.61      197.85     17.23 o 
   3  -1  15      170.47      173.69     17.00 o 
   4  -1  15       62.84       54.80     10.49 o 
  -5   0  15       16.89       12.74     12.07 o 
  -4   0  15        5.83       11.90      7.06 o 
  -3   0  15        2.87        8.23     10.80 o 
  -2   0  15      119.52      121.83     12.92 o 
  -1   0  15       49.93       45.12      4.77 o 
   0   0  15      991.28     1015.36     51.04 o 
   1   0  15       17.18       12.46      4.02 o 
   2   0  15      755.01      807.64     52.20 o 
   3   0  15      144.98      140.52     13.93 o 
  -5   1  15       20.59        6.64      9.17 o 
  -4   1  15       25.23       29.27      8.21 o 
  -3   1  15        2.65        7.41      3.66 o 
  -2   1  15       35.08       38.46      9.27 o 
  -1   1  15        8.28       10.72      5.66 o 
   0   1  15       38.99       39.94      4.04 o 
   1   1  15      783.42      837.73     99.23 o 
   2   1  15       30.76       27.55      6.55 o 
   3   1  15      252.46      251.21     22.12 o 
  -4   2  15       29.39       40.08     13.04 o 
  -3   2  15        1.30        1.21      3.94 o 
  -2   2  15       35.86       29.22      7.12 o 
  -1   2  15      135.08      122.02     17.63 o 
   0   2  15      288.64      289.31     21.84 o 
   1   2  15        0.52       -0.71      4.08 o 
   2   2  15      394.05      367.96     42.61 o 
   3   2  15       85.35       88.49     20.16 o 
  -4   3  15       73.95       68.33     16.54 o 
  -3   3  15       13.08       22.35      7.19 o 
  -2   3  15        0.74        5.57      5.11 o 
  -1   3  15       60.22       60.08     16.66 o 
   0   3  15        0.39       -6.06      6.82 o 
   1   3  15      341.44      312.62     25.83 o 
   2   3  15        4.18        9.66     10.26 o 
  -3   4  15        8.75       12.22      8.06 o 
  -2   4  15       20.78       25.51      7.83 o 
  -1   4  15        0.80       -6.55      6.55 o 
   0   4  15       52.96       50.82     10.08 o 
   1   4  15        5.05       -3.37      6.29 o 
  -1   5  15        6.99        6.57      7.03 o 
  -1  -6  16        0.04       32.23     15.45 o 
   0  -6  16       14.15       14.97      7.46 o 
   1  -6  16        6.59        1.43      6.94 o 
  -2  -5  16       19.95        7.61     12.31 o 
  -1  -5  16        2.43       -4.35      9.42 o 
   0  -5  16       26.15       18.79      9.24 o 
   1  -5  16        7.54        2.61      8.93 o 
   2  -5  16        6.74       -0.87      5.80 o 
  -3  -4  16       53.09       70.26     15.17 o 
  -2  -4  16       70.44       58.38     18.47 o 
  -1  -4  16       89.26       84.54     11.53 o 
   0  -4  16      104.74       94.54     13.52 o 
   1  -4  16        0.51       -1.24     10.62 o 
   2  -4  16       52.89       53.66     12.00 o 
   3  -4  16       19.78        5.94      6.75 o 
  -4  -3  16       13.84       20.12     11.12 o 
  -3  -3  16       71.53       89.46     15.79 o 
  -2  -3  16       56.26       60.05     12.77 o 
  -1  -3  16       33.15       59.22     12.71 o 
   0  -3  16      148.29      171.35     28.13 o 
   1  -3  16        8.88        2.46      9.36 o 
   2  -3  16       45.67       54.93     18.65 o 
   3  -3  16      165.72      158.71     25.83 o 
  -4  -2  16       64.52       83.59     20.46 o 
  -3  -2  16        1.02        5.69      9.66 o 
  -2  -2  16       86.83       89.25     13.01 o 
  -1  -2  16       65.35       53.69      6.05 o 
   0  -2  16        3.14       -1.26      4.05 o 
   1  -2  16        6.47        4.70      8.81 o 
   2  -2  16       85.32       92.43     12.74 o 
   3  -2  16       19.73       38.53      9.54 o 
  -4  -1  16       23.69       11.96     11.95 o 
  -3  -1  16      131.15      135.86     15.74 o 
  -2  -1  16       17.23       22.91      7.93 o 
  -1  -1  16      105.89      121.70      9.56 o 
   0  -1  16      222.66      228.29     16.86 o 
   1  -1  16       17.00       16.60      6.88 o 
   2  -1  16       26.05       38.42      7.28 o 
   3  -1  16       43.89       37.81      8.49 o 
  -4   0  16        9.05        9.23      7.33 o 
  -3   0  16        2.03        4.98      5.40 o 
  -2   0  16      402.41      444.91     56.81 o 
  -1   0  16      111.94       97.63      9.88 o 
   0   0  16       67.28       83.96      6.78 o 
   1   0  16      107.10      153.95     26.68 o 
   2   0  16       61.63       65.90      9.18 o 
   3   0  16        5.07        0.00      6.28 o 
  -4   1  16       14.19       15.39     14.25 o 
  -3   1  16      294.40      270.27     17.30 o 
  -2   1  16      152.89      145.57     10.20 o 
  -1   1  16      572.95      584.04     27.03 o 
   0   1  16      237.59      232.93     16.26 o 
   1   1  16      203.88      215.44     30.32 o 
   2   1  16      216.32      213.01     25.71 o 
   3   1  16       34.59        9.78     11.83 o 
  -4   2  16        1.78        4.47      9.66 o 
  -3   2  16        0.06       -4.87      5.46 o 
  -2   2  16       50.23       50.44      9.57 o 
  -1   2  16       22.82       18.79      5.52 o 
   0   2  16      270.63      250.03     19.87 o 
   1   2  16      183.22      226.45     23.37 o 
   2   2  16       16.65        3.98      8.21 o 
  -4   3  16        5.20       -7.00      9.17 o 
  -3   3  16       13.61       11.80      6.82 o 
  -2   3  16        1.19        7.79      7.97 o 
  -1   3  16      229.57      231.49     23.79 o 
   0   3  16      136.47      143.57     16.05 o 
   1   3  16       56.41       42.18      8.96 o 
  -3   4  16        1.48       -1.25      5.70 o 
  -2   4  16        3.82        5.56      6.05 o 
  -1   4  16        2.30       17.76     12.74 o 
   0   4  16      167.66      201.34     29.17 o 
   0  -6  17       10.22       20.88     12.55 o 
  -2  -5  17       21.80       17.63     15.21 o 
  -1  -5  17       11.49        1.09      9.17 o 
   0  -5  17        3.82        6.97     15.87 o 
   1  -5  17       13.99       22.90     15.57 o 
   2  -5  17       72.55       66.64     12.94 o 
  -3  -4  17        4.63        9.66     13.76 o 
  -2  -4  17        1.55       -3.88      6.30 o 
  -1  -4  17       59.74       71.65     22.76 o 
   0  -4  17       83.44       97.19     30.60 o 
   1  -4  17       12.56       32.40      8.64 o 
   2  -4  17       52.20       55.43     10.91 o 
   3  -4  17      114.24      106.87     17.26 o 
  -3  -3  17        5.11       16.28      8.78 o 
  -2  -3  17       20.61       36.96     12.74 o 
  -1  -3  17       82.00       95.74     11.11 o 
   0  -3  17        0.71       -3.51      5.55 o 
   1  -3  17      243.70      266.82     34.77 o 
   2  -3  17      177.95      217.57     39.66 o 
   3  -3  17       10.02        8.26      6.34 o 
  -4  -2  17        1.50        3.28      7.33 o 
  -3  -2  17       39.05       40.66     21.43 o 
  -2  -2  17        5.07        4.68      3.75 o 
  -1  -2  17        2.91       15.06     10.72 o 
   0  -2  17      534.47      566.81     74.73 o 
   1  -2  17      105.86      114.86     12.77 o 
   2  -2  17      296.20      351.72     47.56 o 
   3  -2  17      339.88      375.03     34.88 o 
  -4  -1  17       28.00       43.01     17.69 o 
  -3  -1  17        0.53        1.16      5.22 o 
  -2  -1  17       15.11       10.73      4.17 o 
  -1  -1  17       74.81       85.28      8.03 o 
   0  -1  17       27.75       36.36      8.63 o 
   1  -1  17      299.47      314.42     22.30 o 
   2  -1  17       97.29      118.59     12.82 o 
   3  -1  17       24.83       27.04     15.15 o 
  -4   0  17       64.66       66.11     12.17 o 
  -3   0  17       22.24       27.28     19.98 o 
  -2   0  17        1.29        2.22      3.68 o 
  -1   0  17       35.49       42.14      5.16 o 
   0   0  17       83.14       88.50      7.71 o 
   1   0  17       25.64       40.17      6.49 o 
   2   0  17      231.43      245.15     19.61 o 
   3   0  17       65.79       71.82     12.54 o 
  -4   1  17       34.05       30.66     13.64 o 
  -3   1  17       45.47       44.18      8.45 o 
  -2   1  17       27.13       32.24      5.75 o 
  -1   1  17        3.15        0.60      3.98 o 
   0   1  17       22.17       19.50      4.05 o 
   1   1  17      125.10      135.68     19.25 o 
   2   1  17       34.43       29.82     14.37 o 
  -4   2  17       64.13       44.79     14.25 o 
  -3   2  17      104.43      106.41     13.76 o 
  -2   2  17       57.93       48.38      8.44 o 
  -1   2  17       73.59       65.85     15.51 o 
   0   2  17       43.32       55.01      9.67 o 
   1   2  17       37.84       43.10     12.19 o 
   2   2  17      171.03      154.76     27.28 o 
  -3   3  17       34.23       45.26     10.20 o 
  -2   3  17       41.86       55.92     10.96 o 
  -1   3  17       11.52       11.22      6.84 o 
   0   3  17       30.22       40.42      8.37 o 
   1   3  17        7.19      -10.99     10.99 o 
  -1   4  17       41.10       43.89     10.54 o 
  -1  -5  18       70.43       79.31     22.09 o 
   0  -5  18       96.37       85.00     12.44 o 
   1  -5  18       10.75        1.43     14.25 o 
  -2  -4  18       90.63      144.62     35.85 o 
  -1  -4  18      293.35      258.38     64.71 o 
   0  -4  18       55.47       70.49     14.49 o 
   1  -4  18       33.61       56.93     11.95 o 
  -3  -3  18      193.54      205.25     29.60 o 
  -2  -3  18        3.84       16.01      8.99 o 
  -1  -3  18       22.50       30.36      6.82 o 
   0  -3  18       18.38       27.27      7.44 o 
   1  -3  18        2.40       -6.10      6.10 o 
   2  -3  18        3.06        8.54      7.82 o 
  -3  -2  18       24.09        9.81     13.40 o 
  -2  -2  18       62.36       64.08     17.38 o 
  -1  -2  18      114.58      111.84     19.25 o 
   0  -2  18        4.20        2.84      4.89 o 
   1  -2  18      164.73      176.72     27.04 o 
   2  -2  18        0.59        4.51      6.61 o 
  -4  -1  18        3.58       17.76     10.28 o 
  -3  -1  18       35.17       52.53     25.53 o 
  -2  -1  18       19.81       19.52      9.30 o 
  -1  -1  18      164.72      189.98     17.24 o 
   0  -1  18      114.11      151.53     15.39 o 
   1  -1  18       28.95       41.25     13.76 o 
   2  -1  18      176.59      226.52     59.88 o 
  -4   0  18        9.75        4.77      9.42 o 
  -3   0  18       31.65       21.86      8.35 o 
  -2   0  18       21.01       21.92      6.86 o 
  -1   0  18       54.72       59.19      9.28 o 
   0   0  18      257.63      282.28     19.83 o 
   1   0  18      263.27      265.56     19.33 o 
   2   0  18       13.21        7.55      5.19 o 
  -3   1  18       53.09       40.20     11.83 o 
  -2   1  18       28.81       38.08     11.53 o 
  -1   1  18      154.03      145.83     14.40 o 
   0   1  18      142.78      124.24     12.72 o 
   1   1  18       52.09       42.25     13.28 o 
   2   1  18      235.30      252.91     38.63 o 
  -3   2  18       12.52       10.86      8.93 o 
  -2   2  18       34.75       38.04     11.17 o 
  -1   2  18       37.88       33.83      7.67 o 
   0   2  18      154.21      150.09     18.29 o 
   1   2  18      158.16      131.22     22.33 o 
  -2   3  18        1.42        3.38      8.15 o 
  -1   3  18       53.82       44.62     14.06 o 
   0   3  18      135.09      128.75     16.99 o 
   0  -5  19        3.37       12.79      6.93 o 
  -2  -4  19        9.75       -3.74     12.55 o 
  -1  -4  19       48.45       48.05     17.50 o 
   0  -4  19        6.81        7.67      6.23 o 
   1  -4  19        7.19        9.31      7.00 o 
  -2  -3  19       49.31       61.93     22.57 o 
  -1  -3  19       25.81       37.88      8.38 o 
   0  -3  19        1.28       13.94      6.74 o 
   1  -3  19       80.91       78.45     12.85 o 
   2  -3  19       31.43       43.98     10.47 o 
  -3  -2  19       41.00       53.48     15.57 o 
  -2  -2  19        0.71       -3.07      6.35 o 
  -1  -2  19       59.11       57.54     17.08 o 
   0  -2  19        8.20       17.99      8.27 o 
   1  -2  19       33.73       35.09      8.49 o 
   2  -2  19       41.56       55.57     12.67 o 
  -3  -1  19       20.77       33.40     10.02 o 
  -2  -1  19       53.37       66.07     17.99 o 
  -1  -1  19       30.30       26.98      8.39 o 
   0  -1  19       13.14       24.09      8.57 o 
   1  -1  19       29.24       34.52     12.13 o 
   2  -1  19       15.73       20.35     11.89 o 
  -3   0  19      148.88      135.83     24.45 o 
  -2   0  19       38.55       37.33      8.41 o 
  -1   0  19      131.32      137.55     10.30 o 
   0   0  19        5.20       14.96     10.56 o 
   1   0  19      146.35      141.47     15.26 o 
   2   0  19       27.61       13.52     11.11 o 
  -3   1  19       17.56       24.39     12.31 o 
  -2   1  19       92.13       78.97      9.94 o 
  -1   1  19       13.53        7.10      5.25 o 
   0   1  19      126.69      142.21     23.42 o 
   1   1  19        0.51       -7.12      9.05 o 
  -2   2  19       50.12       43.10      8.61 o 
  -1   2  19      121.20      122.90     15.69 o 
   0   2  19        6.67        4.95      9.05 o 
  -1  -4  20        1.15       -7.48     11.23 o 
   0  -4  20       23.18       34.91      9.25 o 
  -2  -3  20        0.46        1.21     10.99 o 
  -1  -3  20      152.28      179.87     30.42 o 
   0  -3  20      155.39      165.55     40.08 o 
   1  -3  20        3.03       -4.20      8.99 o 
  -2  -2  20       30.90       61.45     21.49 o 
  -1  -2  20       39.32       42.47      8.63 o 
   0  -2  20       41.56       53.09     16.90 o 
   1  -2  20      182.69      198.59     21.28 o 
  -3  -1  20        8.73        5.90      8.49 o 
  -2  -1  20        6.04        7.88      9.30 o 
  -1  -1  20       46.24       61.36     13.34 o 
   0  -1  20      104.56       97.36     13.10 o 
   1  -1  20       10.30        8.96      6.88 o 
  -3   0  20       12.39       39.48     14.49 o 
  -2   0  20        6.07        7.75      5.38 o 
  -1   0  20       10.19       11.06      5.70 o 
   0   0  20       19.07       21.33      6.89 o 
   1   0  20      101.42      123.26     27.89 o 
  -2   1  20       18.49       12.10      5.63 o 
  -1   1  20        0.23        0.97      6.88 o 
   0   1  20       74.54       76.30     20.04 o 
  -1  -3  21       34.60       55.05     18.23 o 
   0  -3  21       18.85        7.11      9.72 o 
  -1  -2  21       47.35       52.44     10.45 o 
   0  -2  21       35.30       38.55      8.69 o 
  -2  -1  21       80.18      132.91     26.80 o 
  -1  -1  21        5.09        4.51      5.74 o 
   0  -1  21      123.18      121.71     13.21 o 
  -1   0  21      145.29      134.84     24.75 o 
   0   0  21        9.26        2.05      8.57 o 
                                                 
